# Supplementary material for: Beyond sequence homology: Cellular biology limits the potential of XIST to act as a miRNA sponge
Source: PLoS One. 2019 Aug 16;14(8):e0221371. doi: 10.1371/journal.pone.0221371 (PMC6697314; doi:10.1371/journal.pone.0221371)
Supplement: S1 Table — (XLSX) [file pone.0221371.s008.xlsx]

## Sheet: Sheet1
S1 Table. Search terms input into PubMed Central used to generate Supplemental Figure 1A.
Gene	Search term	Results (n)
MALAT1	MALAT1 cancer miRNA sponge	507
NEAT1	NEAT1 cancer miRNA sponge	218
XIST	XIST cancer miRNA sponge	288
