# Supplementary material for: Beyond sequence homology: Cellular biology limits the potential of XIST to act as a miRNA sponge
Source: PLoS One. 2019 Aug 16;14(8):e0221371. doi: 10.1371/journal.pone.0221371 (PMC6697314; doi:10.1371/journal.pone.0221371)
Supplement: S2 Table — (XLS) [file pone.0221371.s009.xls]

## Sheet: Sheet1
S2 Table. miRNA binding position on XIST transcript (miRanda binding prediction).
	Binding position on XIST transcript
miRNA	Position	Position 1	Position 2	Position 3	Position 4	Position 5	Position 6	Position 7	Position 8	Position 9	Position 10	Position 11	Position 12	Position 13	Position 14	Position 15	Position 16	Position 17
hsa-miR-503-5p	11
hsa-miR-885-3p	13
hsa-miR-30a-3p	60
hsa-miR-30d-3p	60
hsa-miR-30e-3p	60
hsa-miR-605-3p	195
hsa-miR-3147	398
hsa-miR-940	419
hsa-miR-5008-5p	653
hsa-miR-3180-5p	784
hsa-miR-525-5p	791
hsa-miR-3941	831
hsa-miR-574-3p	838
hsa-miR-4691-5p	899
hsa-miR-6770-3p	915
hsa-miR-7151-5p	987
hsa-miR-3120-5p	1006
hsa-miR-3173-5p	1166
hsa-miR-6799-3p	1167
hsa-miR-4520-2-3p	1233
hsa-miR-6820-5p	1263
hsa-miR-433-3p	1290
hsa-miR-1255b-2-3p	1309
hsa-miR-6808-3p	1344
hsa-miR-6746-3p	1363
hsa-miR-4696	1372
hsa-miR-3120-3p	1413
hsa-miR-4722-3p	1455
hsa-miR-614	1456
hsa-miR-6760-3p	1582
hsa-miR-1278	1583
hsa-miR-92a-1-5p	1603
hsa-miR-7974	1634
hsa-miR-4436b-5p	1757
hsa-miR-6878-3p	1758
hsa-miR-6887-3p	1758
hsa-miR-663b	1763
hsa-miR-1204	1768
hsa-miR-7978	1795
hsa-miR-6765-3p	1798
hsa-miR-7161-5p	1809
hsa-miR-4257	1842
hsa-miR-6887-5p	1842
hsa-miR-486-3p	1877
hsa-miR-650	1877
hsa-miR-383-3p	1889
hsa-miR-5090	2064
hsa-miR-6890-3p	2092
hsa-miR-197-3p	2122
hsa-miR-6511b-3p	2123
hsa-miR-6824-3p	2142
hsa-miR-7152-3p	2142
hsa-miR-877-3p	2184
hsa-miR-6876-5p	2202
hsa-miR-4439	2272
hsa-miR-4494	2279
hsa-miR-3155a	2554
hsa-miR-7157-3p	2561
hsa-miR-1254	2627
hsa-miR-3690	2630
hsa-miR-3605-5p	2650
hsa-miR-2392	2652
hsa-miR-6800-5p	2679
hsa-miR-4421	2691
hsa-miR-4717-5p	2713
hsa-miR-5585-3p	2730
hsa-miR-3928-3p	2793
hsa-miR-6785-5p	2794
hsa-miR-6081	2804
hsa-miR-1587	2859
hsa-miR-4492	2862
hsa-miR-4515	2873
hsa-miR-6824-5p	2873
hsa-miR-6846-5p	2873
hsa-miR-6848-5p	2873
hsa-miR-637	2885
hsa-miR-6069	2896
hsa-miR-4489	2897
hsa-miR-3169	2908
hsa-miR-7844-5p	2911
hsa-miR-4740-5p	2921
hsa-miR-4486	2933
hsa-miR-1236-5p	2942
hsa-miR-3164	2943
hsa-miR-635	2972
hsa-miR-4265	3181
hsa-miR-3199	3261
hsa-miR-4675	3263
hsa-miR-373-5p	3274
hsa-miR-3170	3384
hsa-miR-410-5p	3415
hsa-miR-3913-5p	3446
hsa-miR-942-5p	3810
hsa-miR-4648	3910
hsa-miR-583	3938
hsa-miR-452-5p	3983
hsa-miR-8083	4137
hsa-miR-6127	4274
hsa-miR-6871-3p	4407
hsa-miR-4640-3p	4521
hsa-miR-212-3p	4536
hsa-miR-6804-5p	4598
hsa-miR-3126-5p	4674
hsa-miR-933	4685
hsa-miR-1238-5p	4699
hsa-miR-548q	4751
hsa-miR-6894-5p	4814
hsa-miR-6764-5p	4867
hsa-miR-4723-5p	4903
hsa-miR-6731-5p	4904
hsa-miR-3132	4925
hsa-miR-6835-5p	4929
hsa-miR-3127-3p	5161
hsa-miR-3127-5p	5209
hsa-miR-941	5221
hsa-miR-3159	5246
hsa-miR-372-3p	5247
hsa-miR-373-3p	5251
hsa-miR-106b-5p	5255
hsa-miR-1229-3p	5271
hsa-miR-1260b	5274
hsa-miR-4525	5362
hsa-miR-6891-5p	5377
hsa-miR-449c-3p	5396
hsa-miR-302c-5p	5466
hsa-miR-6748-5p	5602
hsa-miR-3198	5731
hsa-miR-4671-3p	6034
hsa-miR-4659b-3p	6041
hsa-miR-5187-5p	6061
hsa-miR-6499-3p	6185
hsa-miR-2278	6188
hsa-miR-6080	6315
hsa-miR-4751	6325
hsa-miR-19a-3p	6455
hsa-miR-19b-3p	6455
hsa-miR-6768-5p	6594
hsa-miR-3616-3p	6664
hsa-miR-4787-5p	6918
hsa-miR-6805-5p	6955
hsa-miR-181a-5p	7335
hsa-miR-181d-5p	7335
hsa-miR-185-3p	7842
hsa-miR-604	7897
hsa-miR-8079	8295
hsa-miR-18a-5p	8342
hsa-miR-1289	8356
hsa-miR-365b-5p	8557
hsa-miR-5000-3p	8880
hsa-miR-1288-5p	8938
hsa-miR-125a-3p	9018
hsa-miR-6810-3p	9086
hsa-miR-6779-5p	9293
hsa-miR-424-5p	9314
hsa-miR-4746-5p	9577
hsa-miR-6878-5p	9612
hsa-miR-3175	9618
hsa-miR-6883-5p	9618
hsa-miR-149-3p	9622
hsa-miR-296-3p	9736
hsa-miR-544b	9861
hsa-miR-4645-3p	9902
hsa-miR-9500	9918
hsa-miR-658	10050
hsa-miR-6074	10070
hsa-miR-6813-5p	10085
hsa-miR-6085	10089
hsa-miR-661	10346
hsa-miR-3972	10424
hsa-miR-4699-5p	10442
hsa-miR-3064-5p	10530
hsa-miR-6504-5p	10530
hsa-miR-4712-3p	10670
hsa-miR-7114-3p	10692
hsa-miR-5586-3p	10794
hsa-miR-3907	10846
hsa-miR-764	10847
hsa-miR-1914-5p	11166
hsa-miR-4319	11293
hsa-miR-4633-3p	11310
hsa-miR-151a-5p	11314
hsa-miR-151b	11317
hsa-miR-103a-2-5p	11331
hsa-miR-630	11348
hsa-miR-3121-3p	11400
hsa-miR-6874-3p	11552
hsa-miR-154-5p	11603
hsa-miR-4518	11640
hsa-miR-378h	11854
hsa-miR-378f	11855
hsa-miR-6832-3p	11914
hsa-miR-5189-3p	11952
hsa-miR-6809-5p	12172
hsa-miR-4786-3p	12355
hsa-miR-3622b-5p	12416
hsa-miR-1296-3p	12425
hsa-miR-3157-5p	12455
hsa-miR-5695	12494
hsa-miR-5197-5p	12511
hsa-miR-3167	12578
hsa-miR-490-5p	12708
hsa-miR-6852-5p	12731
hsa-miR-1293	12736
hsa-miR-5572	12745
hsa-miR-422a	12882
hsa-miR-1237-3p	13167
hsa-miR-4539	13226
hsa-miR-5703	13409
hsa-miR-6718-5p	13454
hsa-miR-3679-5p	13467
hsa-miR-4271	13773
hsa-miR-4748	13777
hsa-miR-5582-3p	14321
hsa-miR-503-3p	14401
hsa-miR-5585-5p	15083
hsa-miR-3148	15101
hsa-miR-3116	15232
hsa-miR-4713-3p	15234
hsa-miR-4689	15283
hsa-miR-6512-5p	15351
hsa-miR-7154-5p	15427
hsa-miR-6782-3p	15452
hsa-miR-493-5p	15631
hsa-miR-196b-5p	15659
hsa-miR-3136-5p	15752
hsa-miR-670-5p	15780
hsa-miR-1912	15795
hsa-miR-4753-5p	15872
hsa-miR-4673	15966
hsa-miR-4443	16216
hsa-miR-6833-5p	16282
hsa-miR-6867-3p	16370
hsa-miR-3156-3p	16627
hsa-miR-4755-5p	16636
hsa-miR-4446-5p	16637
hsa-miR-30c-2-3p	16971
hsa-miR-6771-3p	17628
hsa-miR-8059	17687
hsa-miR-138-2-3p	17781
hsa-miR-138-1-3p	17781
hsa-miR-1275	17819
hsa-miR-1271-3p	17871
hsa-miR-663a	17888
hsa-miR-136-5p	17922
hsa-miR-3190-5p	17944
hsa-miR-5693	18020
hsa-miR-4711-5p	18076
hsa-miR-338-3p	18080
hsa-miR-6858-3p	18103
hsa-miR-431-5p	18161
hsa-miR-215-3p	18165
hsa-miR-4681	18304
hsa-miR-6750-5p	18435
hsa-miR-1251-5p	18738
hsa-miR-2115-5p	18835
hsa-miR-3139	18955
hsa-miR-4474-3p	19084
hsa-miR-770-5p	19118
hsa-miR-221-5p	19181
hsa-miR-3909	19199
hsa-miR-596	19221
hsa-miR-5699-3p	19237
hsa-miR-4524b-3p	19346
hsa-miR-6516-5p	19392
hsa-miR-488-5p	19488
hsa-miR-6500-5p	19593
hsa-miR-1909-3p	19597
hsa-miR-3922-3p	19650
hsa-miR-6715b-5p	19712
hsa-miR-520a-5p	19730
hsa-miR-6882-3p	19740
hsa-miR-6783-3p	19757
hsa-miR-4452	19767
hsa-miR-7156-3p	19777
hsa-miR-1184	19778
hsa-miR-504-3p	19802
hsa-miR-4430	19810
hsa-miR-4715-3p	19815
hsa-miR-149-5p	19864
hsa-miR-6867-5p	19907
hsa-miR-653-3p	19971
hsa-miR-600	19975
hsa-miR-6857-5p	20003
hsa-miR-146a-5p	20142
hsa-miR-146b-5p	20142
hsa-miR-6784-5p	20302
hsa-miR-1185-2-3p	20308
hsa-miR-7113-5p	20333
hsa-miR-6746-5p	20476
hsa-miR-665	20479
hsa-miR-4768-3p	20480
hsa-miR-485-5p	20505
hsa-miR-4530	20655
hsa-miR-767-3p	20805
hsa-miR-214-5p	20899
hsa-miR-519d-3p	20903
hsa-miR-6827-5p	21036
hsa-miR-551b-5p	21090
hsa-miR-2116-5p	21122
hsa-miR-581	21128
hsa-miR-16-2-3p	21201
hsa-miR-195-3p	21202
hsa-miR-6822-3p	21253
hsa-miR-6839-5p	21352
hsa-miR-6858-5p	21469
hsa-miR-200a-3p	21498
hsa-miR-638	21519
hsa-miR-3189-5p	21537
hsa-miR-4308	21561
hsa-miR-301b-3p	21738
hsa-miR-1248	21857
hsa-miR-6767-3p	21913
hsa-miR-4420	21973
hsa-miR-6810-5p	22011
hsa-miR-1200	22081
hsa-miR-2682-3p	22259
hsa-miR-5571-5p	22274
hsa-miR-4727-5p	22286
hsa-miR-30b-3p	22670
hsa-miR-3664-3p	22749
hsa-miR-617	22919
hsa-let-7a-5p	23018
hsa-let-7d-5p	23018
hsa-miR-1273e	23030
hsa-miR-1268a	23091
hsa-miR-141-3p	23118
hsa-miR-593-5p	23267
hsa-miR-3117-5p	23273
hsa-miR-520g-5p	23276
hsa-miR-6787-3p	23561
hsa-miR-1291	23575
hsa-miR-492	23579
hsa-miR-4529-3p	23579
hsa-miR-4535	23584
hsa-miR-29a-5p	23607
hsa-miR-573	23703
hsa-miR-3129-5p	23816
hsa-miR-4482-5p	23822
hsa-miR-6768-3p	23888
hsa-miR-6088	24010
hsa-miR-6884-3p	24129
hsa-miR-5089-5p	24223
hsa-miR-6776-3p	24560
hsa-miR-6885-5p	24675
hsa-miR-328-5p	24679
hsa-miR-3125	24715
hsa-miR-130b-3p	24742
hsa-miR-642a-3p	24810
hsa-miR-642b-3p	24810
hsa-miR-4458	25068
hsa-miR-6888-5p	25261
hsa-miR-6832-5p	25330
hsa-miR-6769b-5p	25334
hsa-miR-6866-5p	25356
hsa-miR-6130	25377
hsa-miR-8485	25444
hsa-miR-4643	25451
hsa-miR-466	25452
hsa-miR-3064-3p	25454
hsa-miR-6769a-3p	25464
hsa-miR-1225-3p	25465
hsa-miR-4749-3p	25465
hsa-miR-7843-3p	25468
hsa-miR-4514	25483
hsa-miR-500a-3p	25486
hsa-miR-5691	25509
hsa-miR-17-3p	25585
hsa-miR-18a-3p	25612
hsa-miR-212-5p	25758
hsa-miR-6780a-3p	25769
hsa-miR-6864-3p	25812
hsa-miR-125b-2-3p	25877
hsa-miR-4772-3p	25916
hsa-miR-141-5p	25925
hsa-miR-6793-5p	26047
hsa-miR-4743-3p	26059
hsa-miR-329-5p	26070
hsa-miR-6513-5p	26083
hsa-miR-6792-5p	26160
hsa-miR-4438	26172
hsa-miR-1538	26235
hsa-miR-320a	26253
hsa-miR-320b	26253
hsa-miR-4658	26397
hsa-miR-632	26399
hsa-miR-4476	26429
hsa-miR-6793-3p	26482
hsa-miR-519c-5p	26504
hsa-miR-519b-5p	26504
hsa-miR-523-5p	26504
hsa-miR-518f-5p	26504
hsa-miR-526a	26504
hsa-miR-520c-5p	26504
hsa-miR-518e-5p	26504
hsa-miR-518d-5p	26504
hsa-miR-522-5p	26504
hsa-miR-519a-5p	26504
hsa-miR-3074-5p	26631
hsa-miR-605-5p	26640
hsa-miR-935	26674
hsa-miR-6879-3p	26674
hsa-miR-6777-5p	26719
hsa-miR-4433a-3p	26772
hsa-miR-188-3p	26868
hsa-miR-217	26946
hsa-miR-6798-5p	27170
hsa-miR-4483	27171
hsa-miR-5692a	27181
hsa-miR-211-3p	27237
hsa-miR-6895-5p	27237
hsa-miR-7845-5p	27237
hsa-miR-585-5p	27242
hsa-miR-16-5p	27477
hsa-miR-6501-3p	27479
hsa-miR-588	27593
hsa-miR-500b-3p	27626
hsa-miR-9-5p	27636
hsa-miR-4774-5p	27787
hsa-miR-1244	27788
hsa-miR-890	27952
hsa-miR-1285-5p	28000
hsa-miR-5088-3p	28163
hsa-miR-33b-3p	28255
hsa-miR-29b-3p	28367
hsa-miR-623	28473
hsa-miR-324-5p	28548
hsa-miR-361-3p	28693
hsa-miR-4323	28826
hsa-miR-4684-5p	28997
hsa-miR-5003-5p	29079
hsa-miR-6072	29260
hsa-miR-6891-3p	29260
hsa-miR-4697-3p	29273
hsa-miR-1245a	29274
hsa-miR-216a-5p	29408
hsa-miR-23a-5p	29484
hsa-miR-8062	29495
hsa-miR-6751-3p	29539
hsa-miR-125a-5p	29543
hsa-miR-125b-5p	29545
hsa-miR-582-3p	29615
hsa-miR-7152-5p	29657
hsa-miR-6769b-3p	29935
hsa-miR-3183	29936
hsa-miR-4723-3p	29936
hsa-miR-4687-5p	29940
hsa-miR-153-5p	30052
hsa-miR-1273g-5p	30105
hsa-miR-4742-3p	30187
hsa-miR-4709-5p	30206
hsa-miR-330-5p	30284
hsa-miR-3191-5p	30285
hsa-miR-204-3p	30316
hsa-miR-4659a-5p	30364
hsa-miR-6872-3p	30366
hsa-miR-1269b	30373
hsa-miR-3677-5p	30431
hsa-miR-7155-5p	30597
hsa-miR-218-1-3p	30622
hsa-miR-3160-3p	30681
hsa-miR-3925-5p	30685
hsa-miR-449a	30712
hsa-miR-449b-5p	30712
hsa-miR-449c-5p	30716
hsa-miR-34c-5p	30717
hsa-miR-4690-3p	31012
hsa-miR-4433b-5p	31052
hsa-miR-1236-3p	31061
hsa-miR-938	31092
hsa-miR-1224-5p	31216
hsa-miR-664a-3p	31652
hsa-miR-1250-3p	31668
hsa-miR-8080	31847
hsa-let-7b-5p	31856	23017
hsa-let-7c-5p	31856	23017
hsa-let-7e-5p	31855	23018
hsa-miR-17-5p	5253	20902	23649
hsa-miR-20a-5p	5253	20904	23649
hsa-miR-24-3p	22751	13751
hsa-miR-25-3p	20438	22982
hsa-miR-92a-3p	22988	20444
hsa-miR-92a-2-5p	1995	5601	8629	17881	9645
hsa-miR-93-5p	5253	20904
hsa-miR-103a-3p	22723	1872
hsa-miR-106a-5p	5253	23649
hsa-miR-107	22723	1872
hsa-miR-196a-5p	3867	3588
hsa-miR-197-5p	25333	9922	31853
hsa-miR-139-5p	14907	10586
hsa-miR-7-5p	23807	29084	14353	14702
hsa-miR-214-3p	13985	27150
hsa-miR-122-5p	6625	7507
hsa-miR-143-5p	2073	18024
hsa-miR-145-5p	18424	21823
hsa-miR-150-5p	14999	22257	19616
hsa-miR-185-5p	25233	13766
hsa-miR-193a-5p	29388	7559	8144	6103
hsa-miR-130b-5p	27968	31061
hsa-miR-365a-5p	8556	22021
hsa-miR-367-3p	20441	22985
hsa-miR-370-3p	6081	6364	6947	8122	4285
hsa-miR-330-3p	1220	2641	25019	26292
hsa-miR-331-3p	20304	21560	25913
hsa-miR-423-5p	9815	24677	25214	4420
hsa-miR-20b-5p	5253	23649
hsa-miR-487a-5p	7994	7703
hsa-miR-494-5p	21958	3412
hsa-miR-193b-5p	532	2815
hsa-miR-526b-5p	16974	2199	16083	9006
hsa-miR-518c-5p	22671	10450	26504
hsa-miR-508-5p	20432	22976
hsa-miR-487b-5p	7999	11926	30573	14592
hsa-miR-92b-3p	20439	22983
hsa-miR-589-3p	31107	25312
hsa-miR-608	27161	7795	2000	6628	7510	26767	2843	6913	12424	1971
hsa-miR-612	22333	22967	29014
hsa-miR-619-5p	5248	19610	3101	22861
hsa-miR-634	4410	16799
hsa-miR-647	15631	7897
hsa-miR-662	16657	4187
hsa-miR-660-3p	30565	12325
hsa-miR-1264	18413	20161
hsa-miR-767-5p	9779	6699	22091
hsa-miR-1224-3p	1571	16625	5272	19634
hsa-miR-1301-3p	10355	11320
hsa-miR-766-5p	2792	26607	21062	2917
hsa-miR-762	2868	2834	2901	2801	12420
hsa-miR-765	8116	4428	332
hsa-miR-892b	27971	19865
hsa-miR-541-3p	10301	6091	23175
hsa-miR-708-5p	18955	19594
hsa-miR-921	31214	24681
hsa-miR-936	4470	23984
hsa-miR-297	19910	30708
hsa-miR-1182	5644	8143	7557	6105	7386	16088
hsa-miR-1183	16281	29144	17513	28759	8520	4601
hsa-miR-1229-5p	3354	25967
hsa-miR-1233-5p	5998	17992	2845	12211
hsa-miR-1237-5p	6913	17877	17892
hsa-miR-1207-5p	9931	6618	7211	7500	7791	25481	2858	3218
hsa-miR-1208	9718	14580
hsa-miR-1285-3p	20426	22970
hsa-miR-1303	19672	19836
hsa-miR-1304-3p	19781	19972
hsa-miR-1247-3p	23021	14362
hsa-miR-1249-5p	25232	1918	9617	8765
hsa-miR-1260a	5275	31052
hsa-miR-1266-5p	22749	5209
hsa-miR-1270	26145	15956
hsa-miR-1273a	22964	17761	20420
hsa-miR-664a-5p	1735	13505
hsa-miR-1827	17842	23047
hsa-miR-1909-5p	7319	23643
hsa-miR-1910-3p	25213	19535
hsa-miR-1911-3p	10466	23639
hsa-miR-1972	7439	7729	18032	6557	6845	7150	8020	27145	29035	8314
hsa-miR-2276-5p	25459	25768
hsa-miR-711	20480	29240	25003
hsa-miR-3124-3p	16664	16628
hsa-miR-3135a	19813	26234
hsa-miR-3137	30479	18963	26288	19775
hsa-miR-3138	15608	7254	21336	24881	25041
hsa-miR-3150a-3p	2796	17556
hsa-miR-3151-5p	7797	12427	3911
hsa-miR-3153	6935	7816
hsa-miR-3154	25112	10089	8782	9111	7533	7824	3973	8562	6835	7429
hsa-miR-3160-5p	22484	25697
hsa-miR-3162-5p	4270	23541	13508	10150
hsa-miR-3173-3p	25155	9942
hsa-miR-3174	17799	23002
hsa-miR-3184-5p	4421	7716	24678
hsa-miR-3065-3p	8283	28371
hsa-miR-3187-5p	20427	22971	21400
hsa-miR-3188	25746	8069
hsa-miR-3189-3p	16717	25942	10351
hsa-miR-3190-3p	15663	4262	12042
hsa-miR-3192-5p	1778	12415	17848	23052
hsa-miR-3194-3p	19818	1556
hsa-miR-3202	6075	6649	7242	6941	6358
hsa-miR-1273d	19469	20477
hsa-miR-4254	2098	26529	21551
hsa-miR-4269	26683	19713	27232
hsa-miR-4270	26722	9624
hsa-miR-4292	10354	25915
hsa-miR-3617-3p	7701	8286	6529	6817	7411	7992
hsa-miR-3619-5p	13983	511
hsa-miR-3620-5p	2867	2834	11285
hsa-miR-3664-5p	15069	15681
hsa-miR-3667-3p	10421	26051
hsa-miR-3689a-3p	12417	23187
hsa-miR-3692-5p	6944	8120	4276	6361	6078
hsa-miR-3689b-3p	12417	23187	8114
hsa-miR-3916	5408	22584	1924
hsa-miR-3919	25317	20340
hsa-miR-3936	31625	11886
hsa-miR-1268b	23089	6925
hsa-miR-4419a	9623	1920
hsa-miR-4428	24996	25402	17697
hsa-miR-4433a-5p	21902	31051
hsa-miR-4435	19446	15847	30429
hsa-miR-4446-3p	19104	2801	2834	2858
hsa-miR-4450	17425	12727	3213
hsa-miR-4459	20476	1860	7530
hsa-miR-3135b	19810	19456
hsa-miR-4463	6932	30601
hsa-miR-4472	2011	2018	1974	17884
hsa-miR-3689c	12417	23187	8114
hsa-miR-4481	12430	6928	3919	29395
hsa-miR-4488	17881	6915	17895
hsa-miR-4496	17696	23327	10011
hsa-miR-4498	2865	12422	2801	2832
hsa-miR-4419b	17848	20508	23052
hsa-miR-4505	2803	2859	2837	2870
hsa-miR-4510	36	25375
hsa-miR-4521	16736	17700
hsa-miR-4533	17811	11455
hsa-miR-4632-5p	2063	9927
hsa-miR-4640-5p	545	684	29035
hsa-miR-4644	25233	18123
hsa-miR-4646-5p	17689	10447	19274	15099	18263
hsa-miR-4651	2028	6631	7513	2000	6918	2847	1975	2014	7800	17887
hsa-miR-4652-5p	6258	106	2875
hsa-miR-4656	17844	20504	23048
hsa-miR-4660	19959	362
hsa-miR-4665-5p	29487	107
hsa-miR-4667-5p	17427	2797	17690
hsa-miR-4667-3p	30565	24142
hsa-miR-4672	8054	7473	1415
hsa-miR-4677-5p	16612	25868
hsa-miR-1343-3p	13541	19762
hsa-miR-4688	9931	24680	9817	4424	1877	25214
hsa-miR-4690-5p	13983	2104
hsa-miR-4692	30720	15966
hsa-miR-4693-3p	21342	781
hsa-miR-4700-5p	6064	17427	12728
hsa-miR-4700-3p	29006	23688
hsa-miR-4704-5p	4712	193
hsa-miR-4706	2846	2794
hsa-miR-4709-3p	25355	5780
hsa-miR-4713-5p	13867	15001
hsa-miR-4716-3p	9922	25374	5359
hsa-miR-4717-3p	6196	25551
hsa-miR-4722-5p	19596	15963	17835	23035
hsa-miR-4725-3p	6903	17809	521
hsa-miR-4726-5p	685	546
hsa-miR-4726-3p	26814	1700	4528	11604
hsa-miR-4728-5p	9917	9618	25237
hsa-miR-4731-5p	2798	17894
hsa-miR-4736	422	10852
hsa-miR-4738-3p	17696	15307	31152	29096
hsa-miR-4739	13508	25212	25235	9918	5994	25063
hsa-miR-4743-5p	6652	30426
hsa-miR-4745-5p	29390	6371	12424	6922	3913	4696
hsa-miR-4747-5p	17814	6902	3976	3760	6644	7237	7526	23615
hsa-miR-4755-3p	24388	25149	31000
hsa-miR-4758-5p	3916	4700	18112	29392
hsa-miR-4761-5p	6735	7327
hsa-miR-4761-3p	9516	13590
hsa-miR-4763-3p	2859	25476	6616	7498	7789	3214
hsa-miR-4769-5p	4046	12210	25179	8085
hsa-miR-4773	24793	25034
hsa-miR-4779	1860	4423
hsa-miR-4436b-3p	9927	2063
hsa-miR-2467-3p	1839	1409	13838	23012	9923
hsa-miR-4786-5p	20731	20597	23141	17951	23236
hsa-miR-4789-3p	7159	7448	8029
hsa-miR-4793-5p	11168	15718
hsa-miR-4793-3p	26968	23553
hsa-miR-5000-5p	31419	23710
hsa-miR-5001-5p	19805	2867
hsa-miR-5006-5p	24387	6561
hsa-miR-5006-3p	16637	18320
hsa-miR-5010-5p	5355	30527
hsa-miR-5011-3p	7015	7605	6435	7900	23077
hsa-miR-5095	19715	19604	5242
hsa-miR-1273f	13501	20476
hsa-miR-1273g-3p	20443	22987
hsa-miR-5189-5p	22969	22333	20423
hsa-miR-5191	23521	30520
hsa-miR-5192	5537	21342
hsa-miR-5194	6507	10036	6795	7679
hsa-miR-5196-5p	9920	3758	519	25105	3976	6649	7242
hsa-miR-664b-5p	485	20182
hsa-miR-5584-5p	15598	9300	4865
hsa-miR-1295b-3p	8021	18033
hsa-miR-5588-5p	23325	10523
hsa-miR-5589-3p	1017	25548
hsa-miR-5684	20437	22981	17777
hsa-miR-5787	2855	12422	2868	2888	2835	17898
hsa-miR-6077	14101	9914
hsa-miR-6086	23185	20469	23013
hsa-miR-6124	6072	13404
hsa-miR-6132	2806	2862	9932
hsa-miR-6134	23180	15670
hsa-miR-6506-5p	5617	24201
hsa-miR-6510-5p	2805	25241	9930	3216
hsa-miR-6511a-5p	23015	25212	25055	3608
hsa-miR-6514-5p	6376	8134	7263	7549	12428
hsa-miR-6515-5p	8522	207	1921
hsa-miR-6720-5p	44	20432	22976	17770
hsa-miR-6721-5p	10847	3216	7791	9931
hsa-miR-6722-3p	25477	25242	3214
hsa-miR-6728-5p	5617	8092	4044
hsa-miR-6729-3p	9093	20879
hsa-miR-6730-5p	14111	8855	6347	12215
hsa-miR-6731-3p	18432	31656
hsa-miR-6732-5p	27171	8550
hsa-miR-6734-5p	24679	19953	1847	1858	4496
hsa-miR-6735-5p	9925	3215	16415	2063
hsa-miR-6737-5p	12744	9652	6095	7262
hsa-miR-6738-5p	19953	25047	24678	25066
hsa-miR-6740-5p	13776	20645
hsa-miR-6742-5p	9649	7800	6093
hsa-miR-6743-5p	9934	9818	24678	10849
hsa-miR-6747-5p	7214	5854
hsa-miR-6748-3p	31054	25846
hsa-miR-6751-5p	6917	1996	6630	7512	2841
hsa-miR-6752-5p	1998	2026	6918	6629	7511	1974	17886	27168	2011	2042	5359
hsa-miR-6756-5p	2007	2844	1971	6914	7803	12424	9653	10022	2027	2861	5598	8087	2047	2923	17882	6626	7219	7508
hsa-miR-6757-5p	5359	30526
hsa-miR-6758-5p	25212	25374	9809
hsa-miR-6760-5p	4679	25050
hsa-miR-6762-5p	9835	22010
hsa-miR-6763-5p	1996	2799	2025	13516
hsa-miR-6766-5p	2843	6093	10020	7796
hsa-miR-6772-3p	27366	12328
hsa-miR-6774-5p	12063	19759
hsa-miR-6775-5p	9925	9815
hsa-miR-6778-5p	12211	11467	16271
hsa-miR-6780a-5p	12210	8115	17989	16274	5997	12416	17846	20640	23050	6939
hsa-miR-6782-5p	1996	31624
hsa-miR-6786-5p	7798	6916
hsa-miR-6787-5p	6908	2844
hsa-miR-6791-5p	10350	13542
hsa-miR-6792-3p	20968	901
hsa-miR-6794-5p	5364	8560
hsa-miR-6795-5p	1841	1858	2791
hsa-miR-6796-5p	2000	17589
hsa-miR-6797-5p	25325	9613	9914	1917	6356
hsa-miR-6799-5p	1965	13514	23186	5374	14644
hsa-miR-6801-5p	5843	3957
hsa-miR-6803-5p	1999	6919	6629	7511	17893	2027	2013	1983	2043	531	2883	7222	7802	2844	6063
hsa-miR-6806-5p	25061	12170
hsa-miR-6808-5p	2776	25480	16258	15963	17835
hsa-miR-6812-5p	7215	7795	12735	4041	11464	2850	12425	6622	7504
hsa-miR-6815-5p	11419	13510
hsa-miR-6816-5p	6908	2852	17893	7792	8083	9933	17876
hsa-miR-6817-5p	9667	20124
hsa-miR-6819-5p	9649	7801	4044	12742	19803
hsa-miR-6821-5p	1554	20675
hsa-miR-6823-5p	19345	2802
hsa-miR-6825-5p	2020	1966	2793	12417	25238
hsa-miR-6830-5p	26612	12166	10011	16735
hsa-miR-6831-5p	25042	31851	24799	25367
hsa-miR-6834-5p	2918	30531
hsa-miR-6780b-5p	25107	519	6902	17812
hsa-miR-6836-5p	2861	2806
hsa-miR-6837-3p	12151	31065
hsa-miR-6838-5p	3948	22724
hsa-miR-6842-5p	6631	7513	27168
hsa-miR-6843-3p	19210	5303
hsa-miR-6847-5p	1929	24716	20122
hsa-miR-6847-3p	29669	18015
hsa-miR-6849-3p	17947	20598	23142
hsa-miR-6851-5p	13512	16251	2017
hsa-miR-6855-5p	3381	30589	26100	4693	17588
hsa-miR-6856-5p	25213	8737	13762	25064
hsa-miR-6859-5p	9291	24832
hsa-miR-6860	12065	22334	1205
hsa-miR-6864-5p	13408	18941
hsa-miR-6865-5p	13505	11420
hsa-miR-6868-5p	19181	16431
hsa-miR-6869-5p	9007	9557
hsa-miR-6871-5p	20643	23187
hsa-miR-6873-5p	22834	9921	25326
hsa-miR-6874-5p	19454	7841	31137
hsa-miR-6877-3p	21921	22259
hsa-miR-6879-5p	9925	2064	3219	13842
hsa-miR-6880-5p	6626	7508
hsa-miR-6884-5p	17844	20504	23048	25355
hsa-miR-6890-5p	8091	6098	15884	7801	3389
hsa-miR-6893-5p	25480	2775	421
hsa-miR-6893-3p	19746	5386	30560
hsa-miR-7106-5p	2795	8118	12211	9292	25240
hsa-miR-7106-3p	10349	11290
hsa-miR-7107-5p	17769	20431	22975
hsa-miR-7109-5p	4495	17881	2884	1971
hsa-miR-7110-5p	1975	2005	17885	6919	2026	6063	6632	7514
hsa-miR-7111-5p	13772	1965	25240
hsa-miR-7150	6623	7216	7505
hsa-miR-7158-5p	24148	12010
hsa-miR-7161-3p	60	22509
hsa-miR-7515	9921	6363
hsa-miR-7703	20437	22981	4075
hsa-miR-7843-5p	2065	8083
hsa-miR-4433b-3p	1926	6924
hsa-miR-1273h-5p	17992	20643	5998	17849	23053	23188	16272	12419	23021	8118
hsa-miR-7847-3p	210	8521
hsa-miR-7851-3p	23023	20479	27512
hsa-miR-8052	3266	2901	2872
hsa-miR-8060	21028	12533
hsa-miR-8073	5288	25538	19180
hsa-miR-8085	6937	4911
hsa-miR-8089	2916	2797	2882	17423
