# Supplementary material for: Beyond sequence homology: Cellular biology limits the potential of XIST to act as a miRNA sponge
Source: PLoS One. 2019 Aug 16;14(8):e0221371. doi: 10.1371/journal.pone.0221371 (PMC6697314; doi:10.1371/journal.pone.0221371)
Supplement: S3 Table — (XLSX) [file pone.0221371.s010.xlsx]

## Sheet: ALL_RESULTS
S3 Table. miRNA binding prediction to DMX genes and XIST
	Target Gene							DMX XIST Correlation		XIST (chrX:73820656-73852753)
miRNA	Target Gene	Tot Score	Tot Energy (ΔG)	Max Score	Max Energy (ΔG)	miRNA length (nts)	Target length (nts)	Rho	B-H pvalue	Tot Score	Tot Energy (ΔG)	Max Score	Max Energy (ΔG)	miRNA length (nts)
hsa-let-7a-5p	COL27A1	167	-22.04	167	-22.04	22	3873	0.518954	2.16374e-20	151	-22.78	151	-22.78	22
hsa-let-7a-5p	KDM6A	158	-20.1	158	-20.1	22	2201	0.45918	1.45858e-15	151	-22.78	151	-22.78	22
hsa-let-7a-5p	MDM4	151	-22.78	151	-22.78	22	8437	0.532045	1.47563e-21	151	-22.78	151	-22.78	22
hsa-let-7a-5p	MTX3	167	-23.29	167	-23.29	22	5654	0.440814	2.93674e-14	151	-22.78	151	-22.78	22
hsa-let-7a-5p	MYSM1	158	-21.86	158	-21.86	22	5246	0.483657	1.97598e-17	151	-22.78	151	-22.78	22
hsa-let-7a-5p	ZNF182	151	-20.18	151	-20.18	22	1315	0.514775	4.86141e-20	151	-22.78	151	-22.78	22
hsa-let-7b-5p	COL27A1	316	-45.01	159	-23.62	22	3873	0.518954	2.16374e-20	307	-48.43	154	-26.62	22
hsa-let-7b-5p	KDM6A	317	-49.88	164	-25.56	22	2201	0.45918	1.45858e-15	307	-48.43	154	-26.62	22
hsa-let-7b-5p	MDM4	608	-98.27	153	-26.62	22	8437	0.532045	1.47563e-21	307	-48.43	154	-26.62	22
hsa-let-7b-5p	MTX3	169	-27.13	169	-27.13	22	5654	0.440814	2.93674e-14	307	-48.43	154	-26.62	22
hsa-let-7b-5p	MYSM1	158	-21.76	158	-21.76	22	5246	0.483657	1.97598e-17	307	-48.43	154	-26.62	22
hsa-let-7b-5p	PABPC1L	152	-27.63	152	-27.63	22	897	0.516205	3.6919e-20	307	-48.43	154	-26.62	22
hsa-let-7b-5p	ZNF445	151	-24.89	151	-24.89	22	14855	0.413851	1.74008e-12	307	-48.43	154	-26.62	22
hsa-let-7c-5p	COL27A1	163	-21.39	163	-21.39	22	3873	0.518954	2.16374e-20	311	-46.74	158	-24.62	22
hsa-let-7c-5p	KDM6A	156	-23.16	156	-23.16	22	2201	0.45918	1.45858e-15	311	-46.74	158	-24.62	22
hsa-let-7c-5p	MDM4	459	-70.34	155	-24.62	22	8437	0.532045	1.47563e-21	311	-46.74	158	-24.62	22
hsa-let-7c-5p	MTX3	169	-25.13	169	-25.13	22	5654	0.440814	2.93674e-14	311	-46.74	158	-24.62	22
hsa-let-7c-5p	MYSM1	158	-21.86	158	-21.86	22	5246	0.483657	1.97598e-17	311	-46.74	158	-24.62	22
hsa-let-7c-5p	PABPC1L	156	-27.94	156	-27.94	22	897	0.516205	3.6919e-20	311	-46.74	158	-24.62	22
hsa-let-7d-5p	MDM4	608	-91.75	155	-24.63	22	8437	0.532045	1.47563e-21	155	-24.63	155	-24.63	22
hsa-let-7d-5p	MTX3	171	-25.14	171	-25.14	22	5654	0.440814	2.93674e-14	155	-24.63	155	-24.63	22
hsa-let-7d-5p	MYSM1	151	-22.27	151	-22.27	22	5246	0.483657	1.97598e-17	155	-24.63	155	-24.63	22
hsa-let-7d-5p	TRPV1	151	-21.69	151	-21.69	22	1371	0.427889	2.17715e-13	155	-24.63	155	-24.63	22
hsa-let-7d-5p	ZBTB40	151	-24.82	151	-24.82	22	4761	0.519874	1.80877e-20	155	-24.63	155	-24.63	22
hsa-let-7d-5p	ZNF182	155	-22.18	155	-22.18	22	1315	0.514775	4.86141e-20	155	-24.63	155	-24.63	22
hsa-let-7e-5p	COL27A1	163	-21.47	163	-21.47	22	3873	0.518954	2.16374e-20	307	-45.57	156	-22.79	22
hsa-let-7e-5p	KCNAB3	160	-23.18	160	-23.18	22	2277	0.482706	2.33368e-17	307	-45.57	156	-22.79	22
hsa-let-7e-5p	MDM4	462	-71.08	157	-27.75	22	8437	0.532045	1.47563e-21	307	-45.57	156	-22.79	22
hsa-let-7e-5p	MTX3	167	-23.29	167	-23.29	22	5654	0.440814	2.93674e-14	307	-45.57	156	-22.79	22
hsa-miR-16-5p	ING5	161	-23.9	161	-23.9	22	1683	0.403928	6.98269e-12	168	-20.27	168	-20.27	22
hsa-miR-16-5p	LONRF2	152	-22.1	152	-22.1	22	756	0.420971	6.10614e-13	168	-20.27	168	-20.27	22
hsa-miR-16-5p	LPIN3	150	-23.96	150	-23.96	22	1534	0.496014	1.93887e-18	168	-20.27	168	-20.27	22
hsa-miR-16-5p	MZF1	150	-23.68	150	-23.68	22	1228	0.525923	5.1646e-21	168	-20.27	168	-20.27	22
hsa-miR-16-5p	RBM25	164	-26.77	164	-26.77	22	677	0.563829	1.22112e-24	168	-20.27	168	-20.27	22
hsa-miR-16-5p	SPDYE1	171	-23.17	171	-23.17	22	1501	0.533001	1.20844e-21	168	-20.27	168	-20.27	22
hsa-miR-16-5p	SPDYE5	155	-21.01	155	-21.01	22	1517	0.530159	2.12793e-21	168	-20.27	168	-20.27	22
hsa-miR-16-5p	TEP1	154	-23.63	154	-23.63	22	3347	0.464827	5.57134e-16	168	-20.27	168	-20.27	22
hsa-miR-17-5p	CACNA1F	157	-20.27	157	-20.27	23	311	0.432404	1.0851e-13	469	-72.08	169	-24.79	23
hsa-miR-17-5p	KCTD7	151	-30.14	151	-30.14	23	3017	0.499173	1.08723e-18	469	-72.08	169	-24.79	23
hsa-miR-17-5p	MDM4	165	-24.32	165	-24.32	23	8437	0.532045	1.47563e-21	469	-72.08	169	-24.79	23
hsa-miR-17-5p	NR2C2	319	-48.23	169	-24.64	23	6265	0.484432	1.70664e-17	469	-72.08	169	-24.79	23
hsa-miR-17-5p	PAN2	160	-22.88	160	-22.88	23	1386	0.548686	3.91653e-23	469	-72.08	169	-24.79	23
hsa-miR-17-5p	PARP6	176	-26.84	176	-26.84	23	733	0.406984	4.53169e-12	469	-72.08	169	-24.79	23
hsa-miR-17-5p	TSC1	152	-20.14	152	-20.14	23	4885	0.472064	1.56342e-16	469	-72.08	169	-24.79	23
hsa-miR-17-5p	ZNF445	507	-74.8	173	-25.69	23	14855	0.413851	1.74008e-12	469	-72.08	169	-24.79	23
hsa-miR-17-5p	ZNF780B	165	-25.69	165	-25.69	23	6097	0.435359	6.8916e-14	469	-72.08	169	-24.79	23
hsa-miR-17-5p	ZXDC	156	-23.42	156	-23.42	23	1380	0.416157	1.23789e-12	469	-72.08	169	-24.79	23
hsa-miR-17-3p	ADAT2	157	-24.72	157	-24.72	22	5631	0.450285	6.41509e-15	168	-24	168	-24	22
hsa-miR-17-3p	CDK5RAP3	154	-27.24	154	-27.24	22	1456	0.491658	4.4474e-18	168	-24	168	-24	22
hsa-miR-17-3p	INO80D	304	-41.12	154	-20.72	22	10647	0.425763	3.0086e-13	168	-24	168	-24	22
hsa-miR-17-3p	MDM4	150	-20.3	150	-20.3	22	8437	0.532045	1.47563e-21	168	-24	168	-24	22
hsa-miR-17-3p	ZNF445	150	-22.01	150	-22.01	22	14855	0.413851	1.74008e-12	168	-24	168	-24	22
hsa-miR-18a-5p	TSC1	151	-22.23	151	-22.23	23	4885	0.472064	1.56342e-16	167	-24.17	167	-24.17	23
hsa-miR-18a-5p	UBQLNL	158	-20.94	158	-20.94	23	621	0.408176	3.83592e-12	167	-24.17	167	-24.17	23
hsa-miR-18a-3p	ADAMTS13	151	-22.2	151	-22.2	23	1280	0.510805	1.08023e-19	150	-24.41	150	-24.41	23
hsa-miR-18a-3p	COL27A1	304	-42.52	153	-22.47	23	3873	0.518954	2.16374e-20	150	-24.41	150	-24.41	23
hsa-miR-18a-3p	INO80D	315	-48.42	158	-24.84	23	10647	0.425763	3.0086e-13	150	-24.41	150	-24.41	23
hsa-miR-18a-3p	MAPK8IP3	152	-24.26	152	-24.26	23	1492	0.520918	1.45996e-20	150	-24.41	150	-24.41	23
hsa-miR-18a-3p	NFAT5	154	-21.57	154	-21.57	23	1131	0.431667	1.21846e-13	150	-24.41	150	-24.41	23
hsa-miR-18a-3p	NR2C2	157	-20.01	157	-20.01	23	6265	0.484432	1.70664e-17	150	-24.41	150	-24.41	23
hsa-miR-18a-3p	TSC1	165	-20.82	165	-20.82	23	4885	0.472064	1.56342e-16	150	-24.41	150	-24.41	23
hsa-miR-18a-3p	ZBTB40	150	-31.31	150	-31.31	23	4761	0.519874	1.80877e-20	150	-24.41	150	-24.41	23
hsa-miR-19a-3p	KCTD7	159	-21.09	159	-21.09	23	3017	0.499173	1.08723e-18	153	-20.15	153	-20.15	23
hsa-miR-19b-3p	KCTD7	163	-23.8	163	-23.8	23	3017	0.499173	1.08723e-18	157	-22.86	157	-22.86	23
hsa-miR-20a-5p	MDM4	165	-22.21	165	-22.21	23	8437	0.532045	1.47563e-21	474	-66.28	169	-23.18	23
hsa-miR-20a-5p	NR2C2	169	-21.33	169	-21.33	23	6265	0.484432	1.70664e-17	474	-66.28	169	-23.18	23
hsa-miR-20a-5p	PAN2	160	-20.77	160	-20.77	23	1386	0.548686	3.91653e-23	474	-66.28	169	-23.18	23
hsa-miR-20a-5p	PARP6	172	-22.74	172	-22.74	23	733	0.406984	4.53169e-12	474	-66.28	169	-23.18	23
hsa-miR-20a-5p	ZNF445	507	-68.47	173	-23.58	23	14855	0.413851	1.74008e-12	474	-66.28	169	-23.18	23
hsa-miR-20a-5p	ZNF780B	165	-23.58	165	-23.58	23	6097	0.435359	6.8916e-14	474	-66.28	169	-23.18	23
hsa-miR-20a-5p	ZXDC	152	-20.9	152	-20.9	23	1380	0.416157	1.23789e-12	474	-66.28	169	-23.18	23
hsa-miR-23a-5p	CDK5RAP3	150	-20.55	150	-20.55	22	1456	0.491658	4.4474e-18	155	-29.61	155	-29.61	22
hsa-miR-23a-5p	MYO15B	151	-35.67	151	-35.67	22	1730	0.475013	9.2676e-17	155	-29.61	155	-29.61	22
hsa-miR-23a-5p	TRPV1	179	-35.06	179	-35.06	22	1371	0.427889	2.17715e-13	155	-29.61	155	-29.61	22
hsa-miR-24-3p	ADAT2	159	-20.57	159	-20.57	22	5631	0.450285	6.41509e-15	305	-48.19	154	-25.14	22
hsa-miR-24-3p	CENPT	166	-28.71	166	-28.71	22	1478	0.42316	4.36234e-13	305	-48.19	154	-25.14	22
hsa-miR-24-3p	DNAJC27	151	-24.37	151	-24.37	22	4107	0.437301	5.09643e-14	305	-48.19	154	-25.14	22
hsa-miR-24-3p	MAPK8IP3	151	-24.48	151	-24.48	22	1492	0.520918	1.45996e-20	305	-48.19	154	-25.14	22
hsa-miR-24-3p	RGPD6	154	-25.57	154	-25.57	22	1882	0.40411	6.82038e-12	305	-48.19	154	-25.14	22
hsa-miR-24-3p	TEP1	309	-47.93	158	-27.42	22	3347	0.464827	5.57134e-16	305	-48.19	154	-25.14	22
hsa-miR-24-3p	UBQLNL	159	-20.5	159	-20.5	22	621	0.408176	3.83592e-12	305	-48.19	154	-25.14	22
hsa-miR-24-3p	ZNF445	314	-44.74	158	-23.32	22	14855	0.413851	1.74008e-12	305	-48.19	154	-25.14	22
hsa-miR-24-3p	ZNF780B	161	-21.5	161	-21.5	22	6097	0.435359	6.8916e-14	305	-48.19	154	-25.14	22
hsa-miR-24-3p	ZXDC	150	-23.09	150	-23.09	22	1380	0.416157	1.23789e-12	305	-48.19	154	-25.14	22
hsa-miR-25-3p	KCTD7	320	-47.02	164	-23.67	22	3017	0.499173	1.08723e-18	314	-50.54	157	-25.27	22
hsa-miR-25-3p	MDM4	157	-25.27	157	-25.27	22	8437	0.532045	1.47563e-21	314	-50.54	157	-25.27	22
hsa-miR-29a-5p	LUC7L	175	-22.01	175	-22.01	22	1241	0.480953	3.18989e-17	162	-23.23	162	-23.23	22
hsa-miR-29a-5p	PTCH2	160	-23.86	160	-23.86	22	845	0.426531	2.68457e-13	162	-23.23	162	-23.23	22
hsa-miR-29a-5p	TEP1	154	-20.75	154	-20.75	22	3347	0.464827	5.57134e-16	162	-23.23	162	-23.23	22
hsa-miR-30a-3p	ADAT2	154	-20.6	154	-20.6	22	5631	0.450285	6.41509e-15	155	-26	155	-26	22
hsa-miR-30a-3p	ZNF445	307	-41.18	157	-21.11	22	14855	0.413851	1.74008e-12	155	-26	155	-26	22
hsa-miR-92a-1-5p	OSBPL7	160	-23.83	160	-23.83	23	1560	0.487356	1.00388e-17	164	-20.05	164	-20.05	23
hsa-miR-92a-1-5p	SLC25A27	154	-25.69	154	-25.69	23	401	0.506405	2.60435e-19	164	-20.05	164	-20.05	23
hsa-miR-92a-1-5p	TSC1	153	-26.31	153	-26.31	23	4885	0.472064	1.56342e-16	164	-20.05	164	-20.05	23
hsa-miR-92a-3p	KCTD7	326	-51.34	170	-26.49	22	3017	0.499173	1.08723e-18	316	-53.27	161	-26.92	22
hsa-miR-92a-3p	MDM4	155	-26.92	155	-26.92	22	8437	0.532045	1.47563e-21	316	-53.27	161	-26.92	22
hsa-miR-92a-2-5p	CDK5RAP3	157	-27.67	157	-27.67	22	1456	0.491658	4.4474e-18	766	-117.68	157	-25.66	22
hsa-miR-92a-2-5p	LCAT	156	-22.04	156	-22.04	22	118	0.40197	9.13962e-12	766	-117.68	157	-25.66	22
hsa-miR-92a-2-5p	LPIN3	151	-26.28	151	-26.28	22	1534	0.496014	1.93887e-18	766	-117.68	157	-25.66	22
hsa-miR-92a-2-5p	MAPK8IP3	151	-21.73	151	-21.73	22	1492	0.520918	1.45996e-20	766	-117.68	157	-25.66	22
hsa-miR-92a-2-5p	MYO15B	151	-22.52	151	-22.52	22	1730	0.475013	9.2676e-17	766	-117.68	157	-25.66	22
hsa-miR-92a-2-5p	PABPC1L	155	-26.7	155	-26.7	22	897	0.516205	3.6919e-20	766	-117.68	157	-25.66	22
hsa-miR-92a-2-5p	SPDYE5	153	-20.18	153	-20.18	22	1517	0.530159	2.12793e-21	766	-117.68	157	-25.66	22
hsa-miR-92a-2-5p	TSC1	157	-24.31	157	-24.31	22	4885	0.472064	1.56342e-16	766	-117.68	157	-25.66	22
hsa-miR-92a-2-5p	ZNF589	150	-26.42	150	-26.42	22	3371	0.516722	3.36958e-20	766	-117.68	157	-25.66	22
hsa-miR-93-5p	CACNA1F	157	-23.65	157	-23.65	23	311	0.432404	1.0851e-13	324	-50.26	169	-28.17	23
hsa-miR-93-5p	LPIN3	154	-20.9	154	-20.9	23	1534	0.496014	1.93887e-18	324	-50.26	169	-28.17	23
hsa-miR-93-5p	MDM4	325	-52.95	165	-27.7	23	8437	0.532045	1.47563e-21	324	-50.26	169	-28.17	23
hsa-miR-93-5p	NR2C2	321	-43.97	163	-23.49	23	6265	0.484432	1.70664e-17	324	-50.26	169	-28.17	23
hsa-miR-93-5p	PAN2	156	-24	156	-24	23	1386	0.548686	3.91653e-23	324	-50.26	169	-28.17	23
hsa-miR-93-5p	PARP6	164	-22.5	164	-22.5	23	733	0.406984	4.53169e-12	324	-50.26	169	-28.17	23
hsa-miR-93-5p	ZNF445	499	-85.66	169	-29.07	23	14855	0.413851	1.74008e-12	324	-50.26	169	-28.17	23
hsa-miR-93-5p	ZNF780B	165	-29.07	165	-29.07	23	6097	0.435359	6.8916e-14	324	-50.26	169	-28.17	23
hsa-miR-29b-3p	B3GAT2	160	-20.4	160	-20.4	23	4450	0.446192	1.23329e-14	160	-20.48	160	-20.48	23
hsa-miR-29b-3p	CRIPAK	162	-21.12	162	-21.12	23	137	0.463647	6.83443e-16	160	-20.48	160	-20.48	23
hsa-miR-29b-3p	PAN2	161	-22.16	161	-22.16	23	1386	0.548686	3.91653e-23	160	-20.48	160	-20.48	23
hsa-miR-29b-3p	ZBTB40	159	-20.88	159	-20.88	23	4761	0.519874	1.80877e-20	160	-20.48	160	-20.48	23
hsa-miR-29b-3p	ZSCAN29	167	-24.64	167	-24.64	23	731	0.408806	3.51395e-12	160	-20.48	160	-20.48	23
hsa-miR-103a-2-5p	MYSM1	165	-23.91	165	-23.91	23	5246	0.483657	1.97598e-17	150	-21.75	150	-21.75	23
hsa-miR-103a-2-5p	PRPF39	150	-20.15	150	-20.15	23	3171	0.524558	6.89069e-21	150	-21.75	150	-21.75	23
hsa-miR-103a-2-5p	SRGAP3	156	-24.37	156	-24.37	23	2568	0.400667	1.0924e-11	150	-21.75	150	-21.75	23
hsa-miR-103a-2-5p	TSC1	151	-28.13	151	-28.13	23	4885	0.472064	1.56342e-16	150	-21.75	150	-21.75	23
hsa-miR-103a-2-5p	ZNF445	338	-45.56	170	-24.55	23	14855	0.413851	1.74008e-12	150	-21.75	150	-21.75	23
hsa-miR-103a-2-5p	ZNF780B	155	-25.91	155	-25.91	23	6097	0.435359	6.8916e-14	150	-21.75	150	-21.75	23
hsa-miR-103a-3p	CDK5RAP3	153	-20.61	153	-20.61	23	1456	0.491658	4.4474e-18	318	-46.15	161	-25.03	23
hsa-miR-103a-3p	MAPK8IP3	154	-20.92	154	-20.92	23	1492	0.520918	1.45996e-20	318	-46.15	161	-25.03	23
hsa-miR-103a-3p	NR2C2	155	-22.35	155	-22.35	23	6265	0.484432	1.70664e-17	318	-46.15	161	-25.03	23
hsa-miR-103a-3p	ZNF445	153	-21.05	153	-21.05	23	14855	0.413851	1.74008e-12	318	-46.15	161	-25.03	23
hsa-miR-106a-5p	KCTD7	151	-25.9	151	-25.9	23	3017	0.499173	1.08723e-18	319	-43.7	169	-23.15	23
hsa-miR-106a-5p	MDM4	165	-20.08	165	-20.08	23	8437	0.532045	1.47563e-21	319	-43.7	169	-23.15	23
hsa-miR-106a-5p	NR2C2	169	-20.4	169	-20.4	23	6265	0.484432	1.70664e-17	319	-43.7	169	-23.15	23
hsa-miR-106a-5p	PARP6	176	-22.6	176	-22.6	23	733	0.406984	4.53169e-12	319	-43.7	169	-23.15	23
hsa-miR-106a-5p	ZNF445	507	-62.08	173	-21.45	23	14855	0.413851	1.74008e-12	319	-43.7	169	-23.15	23
hsa-miR-106a-5p	ZNF780B	165	-21.45	165	-21.45	23	6097	0.435359	6.8916e-14	319	-43.7	169	-23.15	23
hsa-miR-106a-5p	ZXDC	156	-22.89	156	-22.89	23	1380	0.416157	1.23789e-12	319	-43.7	169	-23.15	23
hsa-miR-107	MAPK8IP3	154	-20.92	154	-20.92	23	1492	0.520918	1.45996e-20	318	-46.15	161	-25.03	23
hsa-miR-107	MYSM1	157	-20.32	157	-20.32	23	5246	0.483657	1.97598e-17	318	-46.15	161	-25.03	23
hsa-miR-107	ZNF445	153	-20.77	153	-20.77	23	14855	0.413851	1.74008e-12	318	-46.15	161	-25.03	23
hsa-miR-16-2-3p	NR2C2	155	-20.27	155	-20.27	22	6265	0.484432	1.70664e-17	176	-22.91	176	-22.91	22
hsa-miR-16-2-3p	TSC1	151	-20.73	151	-20.73	22	4885	0.472064	1.56342e-16	176	-22.91	176	-22.91	22
hsa-miR-196a-5p	MYO15B	155	-23.18	155	-23.18	22	1730	0.475013	9.2676e-17	311	-43.3	161	-22.67	22
hsa-miR-196a-5p	RGPD6	164	-20.87	164	-20.87	22	1882	0.40411	6.82038e-12	311	-43.3	161	-22.67	22
hsa-miR-197-5p	LENG8	155	-27.15	155	-27.15	23	1088	0.617121	1.49272e-30	467	-89.6	157	-33.57	23
hsa-miR-197-5p	MAPK8IP3	155	-26.49	155	-26.49	23	1492	0.520918	1.45996e-20	467	-89.6	157	-33.57	23
hsa-miR-197-5p	MCM9	153	-20.96	153	-20.96	23	1375	0.422326	4.97092e-13	467	-89.6	157	-33.57	23
hsa-miR-197-5p	MTX3	156	-29.07	156	-29.07	23	5654	0.440814	2.93674e-14	467	-89.6	157	-33.57	23
hsa-miR-197-5p	MYO15B	151	-40.13	151	-40.13	23	1730	0.475013	9.2676e-17	467	-89.6	157	-33.57	23
hsa-miR-197-5p	NFKBID	156	-25.28	156	-25.28	23	318	0.445735	1.32215e-14	467	-89.6	157	-33.57	23
hsa-miR-197-5p	NICN1	156	-22.2	156	-22.2	23	1230	0.442913	2.0867e-14	467	-89.6	157	-33.57	23
hsa-miR-197-5p	OSBPL7	155	-29.98	155	-29.98	23	1560	0.487356	1.00388e-17	467	-89.6	157	-33.57	23
hsa-miR-197-5p	ZNF780B	163	-27.18	163	-27.18	23	6097	0.435359	6.8916e-14	467	-89.6	157	-33.57	23
hsa-miR-197-3p	ADAT2	151	-22.51	151	-22.51	22	5631	0.450285	6.41509e-15	175	-30.92	175	-30.92	22
hsa-miR-197-3p	ATG16L2	152	-24.74	152	-24.74	22	240	0.579729	2.7191e-26	175	-30.92	175	-30.92	22
hsa-miR-197-3p	INO80D	152	-28.16	152	-28.16	22	10647	0.425763	3.0086e-13	175	-30.92	175	-30.92	22
hsa-miR-197-3p	LTB4R2	159	-25.76	159	-25.76	22	312	0.443811	1.8114e-14	175	-30.92	175	-30.92	22
hsa-miR-197-3p	NBPF9	153	-21.78	153	-21.78	22	1518	0.485133	1.50228e-17	175	-30.92	175	-30.92	22
hsa-miR-197-3p	TEP1	165	-27.97	165	-27.97	22	3347	0.464827	5.57134e-16	175	-30.92	175	-30.92	22
hsa-miR-197-3p	ZBTB40	156	-24.13	156	-24.13	22	4761	0.519874	1.80877e-20	175	-30.92	175	-30.92	22
hsa-miR-197-3p	ZNF445	158	-27.11	158	-27.11	22	14855	0.413851	1.74008e-12	175	-30.92	175	-30.92	22
hsa-miR-197-3p	ZXDC	151	-26.24	151	-26.24	22	1380	0.416157	1.23789e-12	175	-30.92	175	-30.92	22
hsa-miR-30c-2-3p	ING5	158	-21.68	158	-21.68	22	1683	0.403928	6.98269e-12	151	-20.85	151	-20.85	22
hsa-miR-30c-2-3p	LPIN3	152	-21.78	152	-21.78	22	1534	0.496014	1.93887e-18	151	-20.85	151	-20.85	22
hsa-miR-30c-2-3p	NR2C2	157	-26.62	157	-26.62	22	6265	0.484432	1.70664e-17	151	-20.85	151	-20.85	22
hsa-miR-30c-2-3p	SRGAP3	152	-21.03	152	-21.03	22	2568	0.400667	1.0924e-11	151	-20.85	151	-20.85	22
hsa-miR-30c-2-3p	ZNF785	154	-24.38	154	-24.38	22	356	0.446398	1.19746e-14	151	-20.85	151	-20.85	22
hsa-miR-30d-3p	ZBTB40	151	-21.25	151	-21.25	22	4761	0.519874	1.80877e-20	150	-20.7	150	-20.7	22
hsa-miR-139-5p	BTAF1	152	-20.54	152	-20.54	23	1388	0.523674	8.25535e-21	312	-43.81	158	-22.68	23
hsa-miR-139-5p	KCNAB3	160	-22.25	160	-22.25	23	2277	0.482706	2.33368e-17	312	-43.81	158	-22.68	23
hsa-miR-7-5p	KIAA2026	150	-23.17	150	-23.17	23	3951	0.412176	2.20047e-12	647	-88.27	170	-22.72	23
hsa-miR-181a-5p	NR2C2	177	-21.49	177	-21.49	23	6265	0.484432	1.70664e-17	151	-20.29	151	-20.29	23
hsa-miR-181a-5p	RBM25	159	-27.07	159	-27.07	23	677	0.563829	1.22112e-24	151	-20.29	151	-20.29	23
hsa-miR-204-3p	DNAJC27	162	-21.86	162	-21.86	21	4107	0.437301	5.09643e-14	160	-23.16	160	-23.16	21
hsa-miR-204-3p	FAM186A	153	-21.72	153	-21.72	21	1015	0.409859	3.04817e-12	160	-23.16	160	-23.16	21
hsa-miR-204-3p	ING5	157	-21.95	157	-21.95	21	1683	0.403928	6.98269e-12	160	-23.16	160	-23.16	21
hsa-miR-204-3p	INO80D	452	-70.17	151	-25.18	21	10647	0.425763	3.0086e-13	160	-23.16	160	-23.16	21
hsa-miR-204-3p	KDM6A	165	-32.28	165	-32.28	21	2201	0.45918	1.45858e-15	160	-23.16	160	-23.16	21
hsa-miR-204-3p	NR2C2	320	-48.72	161	-27.11	21	6265	0.484432	1.70664e-17	160	-23.16	160	-23.16	21
hsa-miR-204-3p	OSBPL7	150	-22.74	150	-22.74	21	1560	0.487356	1.00388e-17	160	-23.16	160	-23.16	21
hsa-miR-204-3p	TAS2R4	157	-20.71	157	-20.71	21	1431	0.454004	3.59091e-15	160	-23.16	160	-23.16	21
hsa-miR-204-3p	ZBTB40	153	-25.16	153	-25.16	21	4761	0.519874	1.80877e-20	160	-23.16	160	-23.16	21
hsa-miR-211-3p	CDK5RAP3	151	-23.02	151	-23.02	21	1456	0.491658	4.4474e-18	161	-24.44	161	-24.44	21
hsa-miR-211-3p	COL27A1	153	-26.71	153	-26.71	21	3873	0.518954	2.16374e-20	161	-24.44	161	-24.44	21
hsa-miR-211-3p	DNAJC27	318	-44.71	164	-23.43	21	4107	0.437301	5.09643e-14	161	-24.44	161	-24.44	21
hsa-miR-211-3p	ING5	154	-26.59	154	-26.59	21	1683	0.403928	6.98269e-12	161	-24.44	161	-24.44	21
hsa-miR-211-3p	KCTD7	152	-20.64	152	-20.64	21	3017	0.499173	1.08723e-18	161	-24.44	161	-24.44	21
hsa-miR-211-3p	OSBPL7	315	-49.77	165	-27.12	21	1560	0.487356	1.00388e-17	161	-24.44	161	-24.44	21
hsa-miR-212-5p	ACIN1	167	-23.67	167	-23.67	23	581	0.515342	4.38909e-20	150	-20.03	150	-20.03	23
hsa-miR-212-5p	COL27A1	163	-25.39	163	-25.39	23	3873	0.518954	2.16374e-20	150	-20.03	150	-20.03	23
hsa-miR-212-5p	MYO15B	163	-23.13	163	-23.13	23	1730	0.475013	9.2676e-17	150	-20.03	150	-20.03	23
hsa-miR-212-5p	TBC1D3	152	-24.73	152	-24.73	23	315	0.479493	4.15133e-17	150	-20.03	150	-20.03	23
hsa-miR-212-5p	TEP1	160	-23.59	160	-23.59	23	3347	0.464827	5.57134e-16	150	-20.03	150	-20.03	23
hsa-miR-212-5p	ZNF445	325	-50.4	163	-28.66	23	14855	0.413851	1.74008e-12	150	-20.03	150	-20.03	23
hsa-miR-212-5p	ZNF780B	162	-23.18	162	-23.18	23	6097	0.435359	6.8916e-14	150	-20.03	150	-20.03	23
hsa-miR-212-5p	ZNF785	155	-21.99	155	-21.99	23	356	0.446398	1.19746e-14	150	-20.03	150	-20.03	23
hsa-miR-212-3p	CREBZF	157	-20.05	157	-20.05	21	341	0.512383	7.96571e-20	159	-20.08	159	-20.08	21
hsa-miR-212-3p	MTX3	154	-20.03	154	-20.03	21	5654	0.440814	2.93674e-14	159	-20.08	159	-20.08	21
hsa-miR-212-3p	MYSM1	154	-23.88	154	-23.88	21	5246	0.483657	1.97598e-17	159	-20.08	159	-20.08	21
hsa-miR-212-3p	NR2C2	151	-21.55	151	-21.55	21	6265	0.484432	1.70664e-17	159	-20.08	159	-20.08	21
hsa-miR-214-5p	ADAMTS13	154	-24.67	154	-24.67	22	1280	0.510805	1.08023e-19	153	-21.24	153	-21.24	22
hsa-miR-214-5p	CCDC57	150	-24.77	150	-24.77	22	264	0.444607	1.58561e-14	153	-21.24	153	-21.24	22
hsa-miR-214-5p	CWC25	160	-21.37	160	-21.37	22	470	0.411954	2.26761e-12	153	-21.24	153	-21.24	22
hsa-miR-214-5p	INO80D	312	-49.59	157	-25.21	22	10647	0.425763	3.0086e-13	153	-21.24	153	-21.24	22
hsa-miR-214-5p	LENG8	154	-20.18	154	-20.18	22	1088	0.617121	1.49272e-30	153	-21.24	153	-21.24	22
hsa-miR-214-5p	OSBPL7	153	-25.5	153	-25.5	22	1560	0.487356	1.00388e-17	153	-21.24	153	-21.24	22
hsa-miR-214-5p	PABPC1L	156	-27.17	156	-27.17	22	897	0.516205	3.6919e-20	153	-21.24	153	-21.24	22
hsa-miR-214-5p	PTCH2	155	-21.81	155	-21.81	22	845	0.426531	2.68457e-13	153	-21.24	153	-21.24	22
hsa-miR-214-5p	ZBTB40	167	-25.72	167	-25.72	22	4761	0.519874	1.80877e-20	153	-21.24	153	-21.24	22
hsa-miR-214-5p	ZNF445	150	-24.88	150	-24.88	22	14855	0.413851	1.74008e-12	153	-21.24	153	-21.24	22
hsa-miR-214-3p	ING5	153	-24.26	153	-24.26	22	1683	0.403928	6.98269e-12	304	-43.62	152	-22.23	22
hsa-miR-214-3p	KCTD7	150	-27.21	150	-27.21	22	3017	0.499173	1.08723e-18	304	-43.62	152	-22.23	22
hsa-miR-214-3p	NBPF9	150	-24.26	150	-24.26	22	1518	0.485133	1.50228e-17	304	-43.62	152	-22.23	22
hsa-miR-214-3p	NICN1	155	-26.4	155	-26.4	22	1230	0.442913	2.0867e-14	304	-43.62	152	-22.23	22
hsa-miR-214-3p	NR2C2	150	-21.44	150	-21.44	22	6265	0.484432	1.70664e-17	304	-43.62	152	-22.23	22
hsa-miR-214-3p	RGPD6	152	-24.29	152	-24.29	22	1882	0.40411	6.82038e-12	304	-43.62	152	-22.23	22
hsa-miR-214-3p	UBQLNL	163	-26.2	163	-26.2	22	621	0.408176	3.83592e-12	304	-43.62	152	-22.23	22
hsa-miR-214-3p	ZBTB40	166	-29.61	166	-29.61	22	4761	0.519874	1.80877e-20	304	-43.62	152	-22.23	22
hsa-miR-214-3p	ZFC3H1	154	-28.75	154	-28.75	22	1655	0.510281	1.18511e-19	304	-43.62	152	-22.23	22
hsa-miR-214-3p	ZNF445	475	-76.64	164	-26.25	22	14855	0.413851	1.74008e-12	304	-43.62	152	-22.23	22
hsa-miR-215-3p	INO80D	154	-23.95	154	-23.95	23	10647	0.425763	3.0086e-13	155	-26.15	155	-26.15	23
hsa-miR-215-3p	ZNF589	157	-22.76	157	-22.76	23	3371	0.516722	3.36958e-20	155	-26.15	155	-26.15	23
hsa-miR-216a-5p	CDK5RAP3	165	-24.63	165	-24.63	22	1456	0.491658	4.4474e-18	161	-20.44	161	-20.44	22
hsa-miR-216a-5p	INO80D	150	-22.97	150	-22.97	22	10647	0.425763	3.0086e-13	161	-20.44	161	-20.44	22
hsa-miR-216a-5p	MDM4	160	-21.48	160	-21.48	22	8437	0.532045	1.47563e-21	161	-20.44	161	-20.44	22
hsa-miR-216a-5p	ZFC3H1	163	-22.24	163	-22.24	22	1655	0.510281	1.18511e-19	161	-20.44	161	-20.44	22
hsa-miR-217	B3GAT2	152	-22.3	152	-22.3	23	4450	0.446192	1.23329e-14	151	-24.62	151	-24.62	23
hsa-miR-217	DNAJC27	156	-20.95	156	-20.95	23	4107	0.437301	5.09643e-14	151	-24.62	151	-24.62	23
hsa-miR-217	ING5	157	-24.71	157	-24.71	23	1683	0.403928	6.98269e-12	151	-24.62	151	-24.62	23
hsa-miR-217	MYO15B	150	-27.8	150	-27.8	23	1730	0.475013	9.2676e-17	151	-24.62	151	-24.62	23
hsa-miR-217	NICN1	155	-24.3	155	-24.3	23	1230	0.442913	2.0867e-14	151	-24.62	151	-24.62	23
hsa-miR-218-1-3p	COL27A1	151	-21.09	151	-21.09	22	3873	0.518954	2.16374e-20	152	-20.4	152	-20.4	22
hsa-miR-218-1-3p	INO80D	150	-24.4	150	-24.4	22	10647	0.425763	3.0086e-13	152	-20.4	152	-20.4	22
hsa-miR-218-1-3p	MYSM1	155	-21.45	155	-21.45	22	5246	0.483657	1.97598e-17	152	-20.4	152	-20.4	22
hsa-miR-218-1-3p	UBQLNL	157	-24.18	157	-24.18	22	621	0.408176	3.83592e-12	152	-20.4	152	-20.4	22
hsa-miR-221-5p	ADAMTS13	156	-20.48	156	-20.48	22	1280	0.510805	1.08023e-19	158	-21.52	158	-21.52	22
hsa-miR-221-5p	ANKS3	157	-22.36	157	-22.36	22	398	0.472168	1.54536e-16	158	-21.52	158	-21.52	22
hsa-miR-221-5p	COL27A1	154	-22.01	154	-22.01	22	3873	0.518954	2.16374e-20	158	-21.52	158	-21.52	22
hsa-miR-221-5p	ING5	157	-23.27	157	-23.27	22	1683	0.403928	6.98269e-12	158	-21.52	158	-21.52	22
hsa-miR-221-5p	NKTR	158	-21.8	158	-21.8	22	2758	0.662432	7.71738e-36	158	-21.52	158	-21.52	22
hsa-miR-221-5p	NR2C2	169	-22.49	169	-22.49	22	6265	0.484432	1.70664e-17	158	-21.52	158	-21.52	22
hsa-miR-30b-3p	COL27A1	151	-20.1	151	-20.1	22	3873	0.518954	2.16374e-20	151	-22.97	151	-22.97	22
hsa-miR-30b-3p	FAM186A	162	-23.54	162	-23.54	22	1015	0.409859	3.04817e-12	151	-22.97	151	-22.97	22
hsa-miR-30b-3p	KDM6A	150	-26	150	-26	22	2201	0.45918	1.45858e-15	151	-22.97	151	-22.97	22
hsa-miR-30b-3p	LONRF2	154	-28.22	154	-28.22	22	756	0.420971	6.10614e-13	151	-22.97	151	-22.97	22
hsa-miR-30b-3p	LPIN3	152	-28.29	152	-28.29	22	1534	0.496014	1.93887e-18	151	-22.97	151	-22.97	22
hsa-miR-30b-3p	LUC7L	160	-25.36	160	-25.36	22	1241	0.480953	3.18989e-17	151	-22.97	151	-22.97	22
hsa-miR-30b-3p	MDM4	312	-52.48	160	-28.29	22	8437	0.532045	1.47563e-21	151	-22.97	151	-22.97	22
hsa-miR-30b-3p	MTX3	171	-28.94	171	-28.94	22	5654	0.440814	2.93674e-14	151	-22.97	151	-22.97	22
hsa-miR-30b-3p	SRGAP3	160	-20.47	160	-20.47	22	2568	0.400667	1.0924e-11	151	-22.97	151	-22.97	22
hsa-miR-30b-3p	ZBTB40	155	-23.52	155	-23.52	22	4761	0.519874	1.80877e-20	151	-22.97	151	-22.97	22
hsa-miR-30b-3p	ZNF445	156	-21.98	156	-21.98	22	14855	0.413851	1.74008e-12	151	-22.97	151	-22.97	22
hsa-miR-122-5p	ZNF589	322	-52.82	163	-27.2	22	3371	0.516722	3.36958e-20	316	-46.14	158	-23.07	22
hsa-miR-125b-5p	DNAJC27	306	-45.75	156	-24.29	22	4107	0.437301	5.09643e-14	151	-22.07	151	-22.07	22
hsa-miR-125b-5p	INO80D	151	-21.41	151	-21.41	22	10647	0.425763	3.0086e-13	151	-22.07	151	-22.07	22
hsa-miR-125b-5p	NICN1	162	-27.03	162	-27.03	22	1230	0.442913	2.0867e-14	151	-22.07	151	-22.07	22
hsa-miR-125b-5p	TEP1	158	-28.69	158	-28.69	22	3347	0.464827	5.57134e-16	151	-22.07	151	-22.07	22
hsa-miR-125b-5p	ZNF445	150	-21.97	150	-21.97	22	14855	0.413851	1.74008e-12	151	-22.07	151	-22.07	22
hsa-miR-125b-5p	ZNF780B	188	-39.23	188	-39.23	22	6097	0.435359	6.8916e-14	151	-22.07	151	-22.07	22
hsa-miR-138-2-3p	INO80D	171	-24.27	171	-24.27	22	10647	0.425763	3.0086e-13	151	-26.53	151	-26.53	22
hsa-miR-141-5p	B3GAT2	171	-21.22	171	-21.22	22	4450	0.446192	1.23329e-14	151	-25.69	151	-25.69	22
hsa-miR-141-5p	CDK5RAP3	166	-30.6	166	-30.6	22	1456	0.491658	4.4474e-18	151	-25.69	151	-25.69	22
hsa-miR-141-5p	ZNF445	306	-44.14	155	-23.62	22	14855	0.413851	1.74008e-12	151	-25.69	151	-25.69	22
hsa-miR-141-3p	DNAJC27	158	-21.11	158	-21.11	22	4107	0.437301	5.09643e-14	155	-20.72	155	-20.72	22
hsa-miR-141-3p	FAM186A	171	-20.99	171	-20.99	22	1015	0.409859	3.04817e-12	155	-20.72	155	-20.72	22
hsa-miR-141-3p	NR2C2	164	-21.3	164	-21.3	22	6265	0.484432	1.70664e-17	155	-20.72	155	-20.72	22
hsa-miR-143-5p	ADAT2	164	-25.33	164	-25.33	22	5631	0.450285	6.41509e-15	304	-49.14	152	-27.29	22
hsa-miR-143-5p	CWC25	157	-22.41	157	-22.41	22	470	0.411954	2.26761e-12	304	-49.14	152	-27.29	22
hsa-miR-143-5p	MDM4	469	-81.08	159	-29.38	22	8437	0.532045	1.47563e-21	304	-49.14	152	-27.29	22
hsa-miR-143-5p	MYO15B	156	-21.56	156	-21.56	22	1730	0.475013	9.2676e-17	304	-49.14	152	-27.29	22
hsa-miR-143-5p	TAS2R4	169	-25.61	169	-25.61	22	1431	0.454004	3.59091e-15	304	-49.14	152	-27.29	22
hsa-miR-143-5p	TSC1	161	-24.34	161	-24.34	22	4885	0.472064	1.56342e-16	304	-49.14	152	-27.29	22
hsa-miR-143-5p	ZNF445	495	-80.02	167	-26.86	22	14855	0.413851	1.74008e-12	304	-49.14	152	-27.29	22
hsa-miR-143-5p	ZNF546	331	-50.02	175	-27.14	22	764	0.47598	7.74926e-17	304	-49.14	152	-27.29	22
hsa-miR-143-5p	ZNF780B	161	-24.3	161	-24.3	22	6097	0.435359	6.8916e-14	304	-49.14	152	-27.29	22
hsa-miR-145-5p	DNAJC27	151	-24.16	151	-24.16	23	4107	0.437301	5.09643e-14	308	-54.75	157	-28.2	23
hsa-miR-145-5p	NFAT5	150	-23.71	150	-23.71	23	1131	0.431667	1.21846e-13	308	-54.75	157	-28.2	23
hsa-miR-145-5p	NR2C2	156	-29.39	156	-29.39	23	6265	0.484432	1.70664e-17	308	-54.75	157	-28.2	23
hsa-miR-153-5p	MTX3	150	-20.62	150	-20.62	22	5654	0.440814	2.93674e-14	170	-22.69	170	-22.69	22
hsa-miR-153-5p	ZNF445	155	-21.25	155	-21.25	22	14855	0.413851	1.74008e-12	170	-22.69	170	-22.69	22
hsa-miR-9-5p	NFAT5	153	-22.1	153	-22.1	23	1131	0.431667	1.21846e-13	155	-21.01	155	-21.01	23
hsa-miR-9-5p	RGPD6	163	-20.46	163	-20.46	23	1882	0.40411	6.82038e-12	155	-21.01	155	-21.01	23
hsa-miR-125a-5p	AGAP5	150	-20.8	150	-20.8	24	414	0.518787	2.22789e-20	172	-24.58	172	-24.58	24
hsa-miR-125a-5p	COL27A1	156	-27.66	156	-27.66	24	3873	0.518954	2.16374e-20	172	-24.58	172	-24.58	24
hsa-miR-125a-5p	DNAJC27	158	-24.85	158	-24.85	24	4107	0.437301	5.09643e-14	172	-24.58	172	-24.58	24
hsa-miR-125a-5p	INO80D	157	-25.85	157	-25.85	24	10647	0.425763	3.0086e-13	172	-24.58	172	-24.58	24
hsa-miR-125a-5p	NICN1	174	-27.58	174	-27.58	24	1230	0.442913	2.0867e-14	172	-24.58	172	-24.58	24
hsa-miR-125a-5p	TEP1	172	-32.29	172	-32.29	24	3347	0.464827	5.57134e-16	172	-24.58	172	-24.58	24
hsa-miR-125a-5p	ZNF445	151	-33.16	151	-33.16	24	14855	0.413851	1.74008e-12	172	-24.58	172	-24.58	24
hsa-miR-125a-5p	ZNF780B	167	-32.97	167	-32.97	24	6097	0.435359	6.8916e-14	172	-24.58	172	-24.58	24
hsa-miR-125a-3p	INO80D	156	-24.98	156	-24.98	22	10647	0.425763	3.0086e-13	151	-22.26	151	-22.26	22
hsa-miR-125a-3p	LENG8	154	-27.66	154	-27.66	22	1088	0.617121	1.49272e-30	151	-22.26	151	-22.26	22
hsa-miR-125a-3p	LPIN3	158	-23.22	158	-23.22	22	1534	0.496014	1.93887e-18	151	-22.26	151	-22.26	22
hsa-miR-125a-3p	MAPK8IP3	153	-21.86	153	-21.86	22	1492	0.520918	1.45996e-20	151	-22.26	151	-22.26	22
hsa-miR-125a-3p	MTX3	162	-23.96	162	-23.96	22	5654	0.440814	2.93674e-14	151	-22.26	151	-22.26	22
hsa-miR-125a-3p	NICN1	152	-24.89	152	-24.89	22	1230	0.442913	2.0867e-14	151	-22.26	151	-22.26	22
hsa-miR-125a-3p	ZNF445	158	-32.95	158	-32.95	22	14855	0.413851	1.74008e-12	151	-22.26	151	-22.26	22
hsa-miR-125b-2-3p	CLEC12B	154	-24.82	154	-24.82	22	361	0.416931	1.10677e-12	167	-25.92	167	-25.92	22
hsa-miR-125b-2-3p	ING5	163	-24.63	163	-24.63	22	1683	0.403928	6.98269e-12	167	-25.92	167	-25.92	22
hsa-miR-125b-2-3p	TAS2R4	169	-24.68	169	-24.68	22	1431	0.454004	3.59091e-15	167	-25.92	167	-25.92	22
hsa-miR-136-5p	INO80D	152	-24.92	152	-24.92	23	10647	0.425763	3.0086e-13	157	-20.81	157	-20.81	23
hsa-miR-136-5p	INTS3	152	-20.81	152	-20.81	23	352	0.486097	1.25552e-17	157	-20.81	157	-20.81	23
hsa-miR-136-5p	KIAA2026	176	-20.97	176	-20.97	23	3951	0.412176	2.20047e-12	157	-20.81	157	-20.81	23
hsa-miR-136-5p	ZNF782	172	-22.12	172	-22.12	23	932	0.435533	6.71313e-14	157	-20.81	157	-20.81	23
hsa-miR-138-1-3p	CENPT	163	-22.79	163	-22.79	22	1478	0.42316	4.36234e-13	167	-29.44	167	-29.44	22
hsa-miR-138-1-3p	NKTR	150	-23.95	150	-23.95	22	2758	0.662432	7.71738e-36	167	-29.44	167	-29.44	22
hsa-miR-138-1-3p	ZNF445	306	-42.18	154	-21.89	22	14855	0.413851	1.74008e-12	167	-29.44	167	-29.44	22
hsa-miR-146a-5p	MSH5	164	-27.24	164	-27.24	22	634	0.442443	2.24704e-14	164	-21.05	164	-21.05	22
hsa-miR-146a-5p	NKTR	159	-21.34	159	-21.34	22	2758	0.662432	7.71738e-36	164	-21.05	164	-21.05	22
hsa-miR-149-5p	COL27A1	316	-55.78	160	-28.91	23	3873	0.518954	2.16374e-20	154	-20.58	154	-20.58	23
hsa-miR-149-5p	DNAJC27	151	-21.8	151	-21.8	23	4107	0.437301	5.09643e-14	154	-20.58	154	-20.58	23
hsa-miR-149-5p	KCNAB3	152	-24.78	152	-24.78	23	2277	0.482706	2.33368e-17	154	-20.58	154	-20.58	23
hsa-miR-149-5p	KCTD7	151	-21.66	151	-21.66	23	3017	0.499173	1.08723e-18	154	-20.58	154	-20.58	23
hsa-miR-149-5p	MCM9	154	-20.84	154	-20.84	23	1375	0.422326	4.97092e-13	154	-20.58	154	-20.58	23
hsa-miR-149-5p	MYO15B	162	-21.21	162	-21.21	23	1730	0.475013	9.2676e-17	154	-20.58	154	-20.58	23
hsa-miR-149-5p	MYSM1	164	-28.18	164	-28.18	23	5246	0.483657	1.97598e-17	154	-20.58	154	-20.58	23
hsa-miR-149-5p	NR2C2	154	-22.89	154	-22.89	23	6265	0.484432	1.70664e-17	154	-20.58	154	-20.58	23
hsa-miR-149-5p	OSBPL7	150	-26.11	150	-26.11	23	1560	0.487356	1.00388e-17	154	-20.58	154	-20.58	23
hsa-miR-149-5p	PAN2	151	-21.58	151	-21.58	23	1386	0.548686	3.91653e-23	154	-20.58	154	-20.58	23
hsa-miR-149-5p	SLC25A27	160	-23.21	160	-23.21	23	401	0.506405	2.60435e-19	154	-20.58	154	-20.58	23
hsa-miR-149-5p	SNRNP70	156	-35.34	156	-35.34	23	1028	0.477628	5.83129e-17	154	-20.58	154	-20.58	23
hsa-miR-149-5p	TSC1	151	-21.59	151	-21.59	23	4885	0.472064	1.56342e-16	154	-20.58	154	-20.58	23
hsa-miR-149-5p	ZFC3H1	150	-23.45	150	-23.45	23	1655	0.510281	1.18511e-19	154	-20.58	154	-20.58	23
hsa-miR-149-5p	ZNF445	320	-62.37	168	-33.99	23	14855	0.413851	1.74008e-12	154	-20.58	154	-20.58	23
hsa-miR-149-5p	ZNF780B	159	-26.08	159	-26.08	23	6097	0.435359	6.8916e-14	154	-20.58	154	-20.58	23
hsa-miR-149-3p	ACIN1	157	-28.5	157	-28.5	21	581	0.515342	4.38909e-20	157	-26.62	157	-26.62	21
hsa-miR-149-3p	ADAMTS13	159	-27.05	159	-27.05	21	1280	0.510805	1.08023e-19	157	-26.62	157	-26.62	21
hsa-miR-149-3p	COL27A1	165	-35.52	165	-35.52	21	3873	0.518954	2.16374e-20	157	-26.62	157	-26.62	21
hsa-miR-149-3p	ING5	157	-34.74	157	-34.74	21	1683	0.403928	6.98269e-12	157	-26.62	157	-26.62	21
hsa-miR-149-3p	LENG8	503	-99.23	175	-36.28	21	1088	0.617121	1.49272e-30	157	-26.62	157	-26.62	21
hsa-miR-149-3p	MAPK8IP3	163	-29.8	163	-29.8	21	1492	0.520918	1.45996e-20	157	-26.62	157	-26.62	21
hsa-miR-149-3p	MTX3	153	-26.97	153	-26.97	21	5654	0.440814	2.93674e-14	157	-26.62	157	-26.62	21
hsa-miR-149-3p	MZF1	152	-34.19	152	-34.19	21	1228	0.525923	5.1646e-21	157	-26.62	157	-26.62	21
hsa-miR-149-3p	OSBPL7	166	-35.06	166	-35.06	21	1560	0.487356	1.00388e-17	157	-26.62	157	-26.62	21
hsa-miR-149-3p	PHC1	158	-26.43	158	-26.43	21	476	0.41366	1.78055e-12	157	-26.62	157	-26.62	21
hsa-miR-149-3p	PTCH2	155	-34.15	155	-34.15	21	845	0.426531	2.68457e-13	157	-26.62	157	-26.62	21
hsa-miR-149-3p	SH2B1	150	-24.45	150	-24.45	21	392	0.49094	5.08134e-18	157	-26.62	157	-26.62	21
hsa-miR-149-3p	SNRNP70	163	-28.06	163	-28.06	21	1028	0.477628	5.83129e-17	157	-26.62	157	-26.62	21
hsa-miR-149-3p	SRRM5	155	-29.75	155	-29.75	21	228	0.423887	3.93929e-13	157	-26.62	157	-26.62	21
hsa-miR-149-3p	TBC1D3	158	-26.73	158	-26.73	21	315	0.479493	4.15133e-17	157	-26.62	157	-26.62	21
hsa-miR-149-3p	TSC1	160	-30.07	160	-30.07	21	4885	0.472064	1.56342e-16	157	-26.62	157	-26.62	21
hsa-miR-149-3p	ZBTB40	155	-25.83	155	-25.83	21	4761	0.519874	1.80877e-20	157	-26.62	157	-26.62	21
hsa-miR-149-3p	ZNF445	305	-53.06	155	-27.2	21	14855	0.413851	1.74008e-12	157	-26.62	157	-26.62	21
hsa-miR-149-3p	ZNF785	153	-28.73	153	-28.73	21	356	0.446398	1.19746e-14	157	-26.62	157	-26.62	21
hsa-miR-149-3p	ZXDC	152	-29.1	152	-29.1	21	1380	0.416157	1.23789e-12	157	-26.62	157	-26.62	21
hsa-miR-150-5p	B3GAT2	153	-21.2	153	-21.2	22	4450	0.446192	1.23329e-14	464	-67.26	155	-23.31	22
hsa-miR-150-5p	TSC1	311	-43.65	159	-23.19	22	4885	0.472064	1.56342e-16	464	-67.26	155	-23.31	22
hsa-miR-150-5p	ZBTB40	167	-23.86	167	-23.86	22	4761	0.519874	1.80877e-20	464	-67.26	155	-23.31	22
hsa-miR-150-5p	ZNF445	151	-21.4	151	-21.4	22	14855	0.413851	1.74008e-12	464	-67.26	155	-23.31	22
hsa-miR-154-5p	ZFC3H1	176	-25.58	176	-25.58	22	1655	0.510281	1.18511e-19	175	-23.62	175	-23.62	22
hsa-miR-185-5p	CCNL1	164	-29.04	164	-29.04	22	1669	0.511916	8.74566e-20	304	-41.33	153	-20.94	22
hsa-miR-185-5p	CENPT	165	-31.33	165	-31.33	22	1478	0.42316	4.36234e-13	304	-41.33	153	-20.94	22
hsa-miR-185-5p	DNAJC27	156	-21.64	156	-21.64	22	4107	0.437301	5.09643e-14	304	-41.33	153	-20.94	22
hsa-miR-185-5p	KDM6A	150	-20.39	150	-20.39	22	2201	0.45918	1.45858e-15	304	-41.33	153	-20.94	22
hsa-miR-185-5p	LPIN3	153	-23.9	153	-23.9	22	1534	0.496014	1.93887e-18	304	-41.33	153	-20.94	22
hsa-miR-185-5p	MYO15B	159	-24.31	159	-24.31	22	1730	0.475013	9.2676e-17	304	-41.33	153	-20.94	22
hsa-miR-185-5p	MYSM1	156	-20.6	156	-20.6	22	5246	0.483657	1.97598e-17	304	-41.33	153	-20.94	22
hsa-miR-185-5p	TEP1	155	-20.15	155	-20.15	22	3347	0.464827	5.57134e-16	304	-41.33	153	-20.94	22
hsa-miR-185-3p	CCNL1	155	-31.35	155	-31.35	22	1669	0.511916	8.74566e-20	153	-29.19	153	-29.19	22
hsa-miR-185-3p	CENPT	156	-26.97	156	-26.97	22	1478	0.42316	4.36234e-13	153	-29.19	153	-29.19	22
hsa-miR-185-3p	COL27A1	311	-63.99	159	-35.45	22	3873	0.518954	2.16374e-20	153	-29.19	153	-29.19	22
hsa-miR-185-3p	EZH1	161	-29.07	161	-29.07	22	203	0.489022	7.29453e-18	153	-29.19	153	-29.19	22
hsa-miR-185-3p	ING5	160	-28.07	160	-28.07	22	1683	0.403928	6.98269e-12	153	-29.19	153	-29.19	22
hsa-miR-185-3p	INO80D	161	-26.4	161	-26.4	22	10647	0.425763	3.0086e-13	153	-29.19	153	-29.19	22
hsa-miR-185-3p	KCNAB3	328	-65.18	176	-35.51	22	2277	0.482706	2.33368e-17	153	-29.19	153	-29.19	22
hsa-miR-185-3p	MAPK8IP3	315	-55.18	164	-28.69	22	1492	0.520918	1.45996e-20	153	-29.19	153	-29.19	22
hsa-miR-185-3p	MYO15B	153	-28.53	153	-28.53	22	1730	0.475013	9.2676e-17	153	-29.19	153	-29.19	22
hsa-miR-185-3p	NR2C2	156	-27.13	156	-27.13	22	6265	0.484432	1.70664e-17	153	-29.19	153	-29.19	22
hsa-miR-185-3p	TBC1D3	150	-22.86	150	-22.86	22	315	0.479493	4.15133e-17	153	-29.19	153	-29.19	22
hsa-miR-185-3p	TEP1	158	-29.94	158	-29.94	22	3347	0.464827	5.57134e-16	153	-29.19	153	-29.19	22
hsa-miR-185-3p	ZBTB40	318	-59.97	163	-32.85	22	4761	0.519874	1.80877e-20	153	-29.19	153	-29.19	22
hsa-miR-185-3p	ZNF445	152	-22.74	152	-22.74	22	14855	0.413851	1.74008e-12	153	-29.19	153	-29.19	22
hsa-miR-188-3p	DNAJC27	160	-21.2	160	-21.2	21	4107	0.437301	5.09643e-14	154	-20.95	154	-20.95	21
hsa-miR-188-3p	KCTD7	156	-23.33	156	-23.33	21	3017	0.499173	1.08723e-18	154	-20.95	154	-20.95	21
hsa-miR-188-3p	NR2C2	150	-24.87	150	-24.87	21	6265	0.484432	1.70664e-17	154	-20.95	154	-20.95	21
hsa-miR-188-3p	TEP1	157	-24.83	157	-24.83	21	3347	0.464827	5.57134e-16	154	-20.95	154	-20.95	21
hsa-miR-193a-5p	ADAMTS13	154	-26.39	154	-26.39	22	1280	0.510805	1.08023e-19	623	-93.36	162	-28.59	22
hsa-miR-193a-5p	CWC25	160	-22.84	160	-22.84	22	470	0.411954	2.26761e-12	623	-93.36	162	-28.59	22
hsa-miR-193a-5p	FAM193B	153	-23.27	153	-23.27	22	391	0.53031	2.07432e-21	623	-93.36	162	-28.59	22
hsa-miR-193a-5p	TSC1	151	-23.82	151	-23.82	22	4885	0.472064	1.56342e-16	623	-93.36	162	-28.59	22
hsa-miR-193a-5p	ZNF445	152	-21.81	152	-21.81	22	14855	0.413851	1.74008e-12	623	-93.36	162	-28.59	22
hsa-miR-195-3p	NFKBID	154	-21.31	154	-21.31	22	318	0.445735	1.32215e-14	165	-21.42	165	-21.42	22
hsa-miR-195-3p	ZNF780B	150	-21.01	150	-21.01	22	6097	0.435359	6.8916e-14	165	-21.42	165	-21.42	22
hsa-miR-320a	ADAT2	335	-48.67	172	-26.44	22	5631	0.450285	6.41509e-15	167	-22.69	167	-22.69	22
hsa-miR-320a	INO80D	153	-22.47	153	-22.47	22	10647	0.425763	3.0086e-13	167	-22.69	167	-22.69	22
hsa-miR-320a	MAPK8IP3	177	-28.43	177	-28.43	22	1492	0.520918	1.45996e-20	167	-22.69	167	-22.69	22
hsa-miR-320a	TSC1	170	-26.63	170	-26.63	22	4885	0.472064	1.56342e-16	167	-22.69	167	-22.69	22
hsa-miR-320a	ZSCAN29	176	-28.98	176	-28.98	22	731	0.408806	3.51395e-12	167	-22.69	167	-22.69	22
hsa-miR-106b-5p	MDM4	167	-20.77	167	-20.77	21	8437	0.532045	1.47563e-21	167	-20.77	167	-20.77	21
hsa-miR-106b-5p	PAN2	163	-20.19	163	-20.19	21	1386	0.548686	3.91653e-23	167	-20.77	167	-20.77	21
hsa-miR-106b-5p	PARP6	166	-23.71	166	-23.71	21	733	0.406984	4.53169e-12	167	-20.77	167	-20.77	21
hsa-miR-106b-5p	ZNF445	509	-64.21	175	-22.67	21	14855	0.413851	1.74008e-12	167	-20.77	167	-20.77	21
hsa-miR-106b-5p	ZNF780B	167	-20.77	167	-20.77	21	6097	0.435359	6.8916e-14	167	-20.77	167	-20.77	21
hsa-miR-106b-5p	ZXDC	150	-21.96	150	-21.96	21	1380	0.416157	1.23789e-12	167	-20.77	167	-20.77	21
hsa-miR-200a-3p	DNAJC27	158	-20.77	158	-20.77	22	4107	0.437301	5.09643e-14	163	-20.6	163	-20.6	22
hsa-miR-200a-3p	INO80D	150	-24.5	150	-24.5	22	10647	0.425763	3.0086e-13	163	-20.6	163	-20.6	22
hsa-miR-200a-3p	PABPC1L	159	-22.03	159	-22.03	22	897	0.516205	3.6919e-20	163	-20.6	163	-20.6	22
hsa-miR-200a-3p	ZBTB40	314	-47.79	159	-26.43	22	4761	0.519874	1.80877e-20	163	-20.6	163	-20.6	22
hsa-miR-34c-5p	ADAMTS13	151	-21.47	151	-21.47	23	1280	0.510805	1.08023e-19	158	-21.4	158	-21.4	23
hsa-miR-34c-5p	KDM6A	343	-52.92	173	-31.13	23	2201	0.45918	1.45858e-15	158	-21.4	158	-21.4	23
hsa-miR-34c-5p	TEP1	161	-24.68	161	-24.68	23	3347	0.464827	5.57134e-16	158	-21.4	158	-21.4	23
hsa-miR-296-3p	ACIN1	151	-29.11	151	-29.11	22	581	0.515342	4.38909e-20	158	-23.72	158	-23.72	22
hsa-miR-296-3p	CENPT	165	-27.51	165	-27.51	22	1478	0.42316	4.36234e-13	158	-23.72	158	-23.72	22
hsa-miR-296-3p	EZH1	151	-26.46	151	-26.46	22	203	0.489022	7.29453e-18	158	-23.72	158	-23.72	22
hsa-miR-296-3p	MDM4	160	-25.95	160	-25.95	22	8437	0.532045	1.47563e-21	158	-23.72	158	-23.72	22
hsa-miR-296-3p	MTX3	150	-27.58	150	-27.58	22	5654	0.440814	2.93674e-14	158	-23.72	158	-23.72	22
hsa-miR-296-3p	OSBPL7	158	-23.62	158	-23.62	22	1560	0.487356	1.00388e-17	158	-23.72	158	-23.72	22
hsa-miR-296-3p	PRPF39	151	-24	151	-24	22	3171	0.524558	6.89069e-21	158	-23.72	158	-23.72	22
hsa-miR-296-3p	SNRNP70	150	-26.46	150	-26.46	22	1028	0.477628	5.83129e-17	158	-23.72	158	-23.72	22
hsa-miR-296-3p	TSC1	167	-29.22	167	-29.22	22	4885	0.472064	1.56342e-16	158	-23.72	158	-23.72	22
hsa-miR-296-3p	ZNF445	170	-27.75	170	-27.75	22	14855	0.413851	1.74008e-12	158	-23.72	158	-23.72	22
hsa-miR-296-3p	ZNF589	305	-50.51	153	-27.59	22	3371	0.516722	3.36958e-20	158	-23.72	158	-23.72	22
hsa-miR-296-3p	ZNF782	151	-23.53	151	-23.53	22	932	0.435533	6.71313e-14	158	-23.72	158	-23.72	22
hsa-miR-130b-5p	BTAF1	151	-21.5	151	-21.5	21	1388	0.523674	8.25535e-21	315	-47.9	161	-27.69	21
hsa-miR-130b-5p	MDM4	174	-22.58	174	-22.58	21	8437	0.532045	1.47563e-21	315	-47.9	161	-27.69	21
hsa-miR-130b-5p	NKTR	154	-28.72	154	-28.72	21	2758	0.662432	7.71738e-36	315	-47.9	161	-27.69	21
hsa-miR-130b-5p	OSBPL7	162	-25.51	162	-25.51	21	1560	0.487356	1.00388e-17	315	-47.9	161	-27.69	21
hsa-miR-130b-5p	SRGAP3	166	-23.3	166	-23.3	21	2568	0.400667	1.0924e-11	315	-47.9	161	-27.69	21
hsa-miR-130b-5p	TSC1	153	-23.35	153	-23.35	21	4885	0.472064	1.56342e-16	315	-47.9	161	-27.69	21
hsa-miR-130b-3p	LENG8	163	-20.09	163	-20.09	22	1088	0.617121	1.49272e-30	162	-20.5	162	-20.5	22
hsa-miR-130b-3p	ZNF780B	150	-21.97	150	-21.97	22	6097	0.435359	6.8916e-14	162	-20.5	162	-20.5	22
hsa-miR-30e-3p	B3GAT2	151	-22.86	151	-22.86	22	4450	0.446192	1.23329e-14	155	-23.96	155	-23.96	22
hsa-miR-30e-3p	TSC1	152	-20.91	152	-20.91	22	4885	0.472064	1.56342e-16	155	-23.96	155	-23.96	22
hsa-miR-361-3p	ANKS3	150	-26.28	150	-26.28	23	398	0.472168	1.54536e-16	171	-24.15	171	-24.15	23
hsa-miR-361-3p	CDK5RAP3	155	-27.46	155	-27.46	23	1456	0.491658	4.4474e-18	171	-24.15	171	-24.15	23
hsa-miR-361-3p	COL27A1	150	-22.77	150	-22.77	23	3873	0.518954	2.16374e-20	171	-24.15	171	-24.15	23
hsa-miR-361-3p	DNAJC27	151	-22.91	151	-22.91	23	4107	0.437301	5.09643e-14	171	-24.15	171	-24.15	23
hsa-miR-361-3p	INO80D	318	-54.09	160	-27.72	23	10647	0.425763	3.0086e-13	171	-24.15	171	-24.15	23
hsa-miR-361-3p	KCNAB3	150	-21.77	150	-21.77	23	2277	0.482706	2.33368e-17	171	-24.15	171	-24.15	23
hsa-miR-361-3p	MAPK8IP3	153	-27.11	153	-27.11	23	1492	0.520918	1.45996e-20	171	-24.15	171	-24.15	23
hsa-miR-361-3p	MSH5	172	-29.77	172	-29.77	23	634	0.442443	2.24704e-14	171	-24.15	171	-24.15	23
hsa-miR-361-3p	SGSM2	162	-27.44	162	-27.44	23	201	0.469771	2.35179e-16	171	-24.15	171	-24.15	23
hsa-miR-361-3p	SH2B1	163	-30.23	163	-30.23	23	392	0.49094	5.08134e-18	171	-24.15	171	-24.15	23
hsa-miR-361-3p	TEP1	317	-52.14	163	-28.17	23	3347	0.464827	5.57134e-16	171	-24.15	171	-24.15	23
hsa-miR-361-3p	ZBTB40	315	-55.53	165	-28.16	23	4761	0.519874	1.80877e-20	171	-24.15	171	-24.15	23
hsa-miR-361-3p	ZNF182	155	-27.39	155	-27.39	23	1315	0.514775	4.86141e-20	171	-24.15	171	-24.15	23
hsa-miR-361-3p	ZNF589	151	-30.31	151	-30.31	23	3371	0.516722	3.36958e-20	171	-24.15	171	-24.15	23
hsa-miR-365a-5p	ACIN1	150	-28.45	150	-28.45	23	581	0.515342	4.38909e-20	327	-56.51	166	-28.96	23
hsa-miR-365a-5p	CWC25	155	-21.65	155	-21.65	23	470	0.411954	2.26761e-12	327	-56.51	166	-28.96	23
hsa-miR-365a-5p	DNAJC27	155	-27.58	155	-27.58	23	4107	0.437301	5.09643e-14	327	-56.51	166	-28.96	23
hsa-miR-365a-5p	INO80D	304	-57.11	153	-34.18	23	10647	0.425763	3.0086e-13	327	-56.51	166	-28.96	23
hsa-miR-365a-5p	KDM6A	153	-24.99	153	-24.99	23	2201	0.45918	1.45858e-15	327	-56.51	166	-28.96	23
hsa-miR-365a-5p	KIAA2026	153	-25.2	153	-25.2	23	3951	0.412176	2.20047e-12	327	-56.51	166	-28.96	23
hsa-miR-365a-5p	MDM4	161	-26.6	161	-26.6	23	8437	0.532045	1.47563e-21	327	-56.51	166	-28.96	23
hsa-miR-365a-5p	NIPSNAP3B	164	-30.24	164	-30.24	23	433	0.415409	1.38449e-12	327	-56.51	166	-28.96	23
hsa-miR-365a-5p	NR2C2	156	-23.28	156	-23.28	23	6265	0.484432	1.70664e-17	327	-56.51	166	-28.96	23
hsa-miR-365a-5p	TEP1	157	-27.24	157	-27.24	23	3347	0.464827	5.57134e-16	327	-56.51	166	-28.96	23
hsa-miR-365a-5p	ZNF445	612	-101.27	156	-28.95	23	14855	0.413851	1.74008e-12	327	-56.51	166	-28.96	23
hsa-miR-365b-5p	CWC25	150	-21.18	150	-21.18	22	470	0.411954	2.26761e-12	163	-26.5	163	-26.5	22
hsa-miR-365b-5p	INO80D	150	-25.68	150	-25.68	22	10647	0.425763	3.0086e-13	163	-26.5	163	-26.5	22
hsa-miR-365b-5p	LPIN3	155	-28.89	155	-28.89	22	1534	0.496014	1.93887e-18	163	-26.5	163	-26.5	22
hsa-miR-365b-5p	NIPSNAP3B	160	-21.16	160	-21.16	22	433	0.415409	1.38449e-12	163	-26.5	163	-26.5	22
hsa-miR-365b-5p	NR2C2	160	-23.97	160	-23.97	22	6265	0.484432	1.70664e-17	163	-26.5	163	-26.5	22
hsa-miR-365b-5p	TEP1	152	-24.14	152	-24.14	22	3347	0.464827	5.57134e-16	163	-26.5	163	-26.5	22
hsa-miR-365b-5p	ZNF445	304	-45.14	153	-23.68	22	14855	0.413851	1.74008e-12	163	-26.5	163	-26.5	22
hsa-miR-302c-5p	ADAT2	158	-20.33	158	-20.33	22	5631	0.450285	6.41509e-15	158	-25.72	158	-25.72	22
hsa-miR-302c-5p	INO80D	152	-21.59	152	-21.59	22	10647	0.425763	3.0086e-13	158	-25.72	158	-25.72	22
hsa-miR-302c-5p	OCLM	150	-20.82	150	-20.82	22	275	0.408723	3.54416e-12	158	-25.72	158	-25.72	22
hsa-miR-302c-5p	ZNF445	155	-24.47	155	-24.47	22	14855	0.413851	1.74008e-12	158	-25.72	158	-25.72	22
hsa-miR-367-3p	KCNAB3	151	-24.31	151	-24.31	22	2277	0.482706	2.33368e-17	330	-45.7	165	-22.85	22
hsa-miR-367-3p	KCTD7	161	-20.35	161	-20.35	22	3017	0.499173	1.08723e-18	330	-45.7	165	-22.85	22
hsa-miR-367-3p	MDM4	318	-45.96	165	-23.11	22	8437	0.532045	1.47563e-21	330	-45.7	165	-22.85	22
hsa-miR-367-3p	MTX3	152	-26.7	152	-26.7	22	5654	0.440814	2.93674e-14	330	-45.7	165	-22.85	22
hsa-miR-367-3p	ZBTB40	169	-20.57	169	-20.57	22	4761	0.519874	1.80877e-20	330	-45.7	165	-22.85	22
hsa-miR-367-3p	ZNF445	308	-51.41	156	-26.7	22	14855	0.413851	1.74008e-12	330	-45.7	165	-22.85	22
hsa-miR-370-3p	ADAMTS13	163	-27.73	163	-27.73	22	1280	0.510805	1.08023e-19	816	-135.48	164	-28.78	22
hsa-miR-370-3p	ADAT2	153	-25.53	153	-25.53	22	5631	0.450285	6.41509e-15	816	-135.48	164	-28.78	22
hsa-miR-370-3p	CENPT	150	-23.28	150	-23.28	22	1478	0.42316	4.36234e-13	816	-135.48	164	-28.78	22
hsa-miR-370-3p	COL27A1	154	-24.64	154	-24.64	22	3873	0.518954	2.16374e-20	816	-135.48	164	-28.78	22
hsa-miR-370-3p	KCNAB3	151	-24.05	151	-24.05	22	2277	0.482706	2.33368e-17	816	-135.48	164	-28.78	22
hsa-miR-370-3p	MYO15B	150	-21.31	150	-21.31	22	1730	0.475013	9.2676e-17	816	-135.48	164	-28.78	22
hsa-miR-370-3p	TEP1	172	-38.1	172	-38.1	22	3347	0.464827	5.57134e-16	816	-135.48	164	-28.78	22
hsa-miR-370-3p	TSC1	156	-21.15	156	-21.15	22	4885	0.472064	1.56342e-16	816	-135.48	164	-28.78	22
hsa-miR-370-3p	ZNF445	457	-72.95	156	-26.14	22	14855	0.413851	1.74008e-12	816	-135.48	164	-28.78	22
hsa-miR-370-3p	ZXDC	171	-28.08	171	-28.08	22	1380	0.416157	1.23789e-12	816	-135.48	164	-28.78	22
hsa-miR-372-3p	ADAT2	151	-20.61	151	-20.61	23	5631	0.450285	6.41509e-15	159	-20.46	159	-20.46	23
hsa-miR-372-3p	MZF1	151	-23.98	151	-23.98	23	1228	0.525923	5.1646e-21	159	-20.46	159	-20.46	23
hsa-miR-372-3p	NR2C2	167	-22.36	167	-22.36	23	6265	0.484432	1.70664e-17	159	-20.46	159	-20.46	23
hsa-miR-372-3p	ZNF445	469	-62.87	159	-21.27	23	14855	0.413851	1.74008e-12	159	-20.46	159	-20.46	23
hsa-miR-373-5p	MTX3	155	-22.13	155	-22.13	22	5654	0.440814	2.93674e-14	163	-20.55	163	-20.55	22
hsa-miR-373-5p	ZNF445	184	-29.25	184	-29.25	22	14855	0.413851	1.74008e-12	163	-20.55	163	-20.55	22
hsa-miR-373-5p	ZXDC	162	-21.05	162	-21.05	22	1380	0.416157	1.23789e-12	163	-20.55	163	-20.55	22
hsa-miR-373-3p	CCNL1	157	-20.08	157	-20.08	23	1669	0.511916	8.74566e-20	164	-22.25	164	-22.25	23
hsa-miR-373-3p	DNAJC27	165	-26.87	165	-26.87	23	4107	0.437301	5.09643e-14	164	-22.25	164	-22.25	23
hsa-miR-373-3p	KCNAB3	333	-45.26	167	-22.75	23	2277	0.482706	2.33368e-17	164	-22.25	164	-22.25	23
hsa-miR-373-3p	MDM4	164	-21.28	164	-21.28	23	8437	0.532045	1.47563e-21	164	-22.25	164	-22.25	23
hsa-miR-373-3p	PAN2	160	-21.07	160	-21.07	23	1386	0.548686	3.91653e-23	164	-22.25	164	-22.25	23
hsa-miR-373-3p	PHC1	151	-21.92	151	-21.92	23	476	0.41366	1.78055e-12	164	-22.25	164	-22.25	23
hsa-miR-373-3p	PRPF39	152	-24.91	152	-24.91	23	3171	0.524558	6.89069e-21	164	-22.25	164	-22.25	23
hsa-miR-373-3p	ZNF445	328	-43.81	164	-22.25	23	14855	0.413851	1.74008e-12	164	-22.25	164	-22.25	23
hsa-miR-383-3p	ADAT2	163	-25.06	163	-25.06	19	5631	0.450285	6.41509e-15	152	-22.92	152	-22.92	19
hsa-miR-383-3p	CDK5RAP3	151	-20.29	151	-20.29	19	1456	0.491658	4.4474e-18	152	-22.92	152	-22.92	19
hsa-miR-330-5p	ADAT2	154	-22.2	154	-22.2	22	5631	0.450285	6.41509e-15	150	-22.85	150	-22.85	22
hsa-miR-330-5p	ANKS3	155	-28.04	155	-28.04	22	398	0.472168	1.54536e-16	150	-22.85	150	-22.85	22
hsa-miR-330-5p	COL27A1	150	-23.54	150	-23.54	22	3873	0.518954	2.16374e-20	150	-22.85	150	-22.85	22
hsa-miR-330-5p	MYO15B	150	-29.66	150	-29.66	22	1730	0.475013	9.2676e-17	150	-22.85	150	-22.85	22
hsa-miR-330-5p	TEP1	154	-24.68	154	-24.68	22	3347	0.464827	5.57134e-16	150	-22.85	150	-22.85	22
hsa-miR-330-5p	ZBTB40	152	-24.06	152	-24.06	22	4761	0.519874	1.80877e-20	150	-22.85	150	-22.85	22
hsa-miR-330-5p	ZNF445	151	-27.88	151	-27.88	22	14855	0.413851	1.74008e-12	150	-22.85	150	-22.85	22
hsa-miR-330-5p	ZNF589	151	-25.57	151	-25.57	22	3371	0.516722	3.36958e-20	150	-22.85	150	-22.85	22
hsa-miR-330-5p	ZNF785	152	-24.04	152	-24.04	22	356	0.446398	1.19746e-14	150	-22.85	150	-22.85	22
hsa-miR-330-3p	DNAJC27	161	-23.76	161	-23.76	23	4107	0.437301	5.09643e-14	630	-90.83	167	-27.92	23
hsa-miR-330-3p	LONRF2	160	-23.08	160	-23.08	23	756	0.420971	6.10614e-13	630	-90.83	167	-27.92	23
hsa-miR-330-3p	ZXDC	161	-22.49	161	-22.49	23	1380	0.416157	1.23789e-12	630	-90.83	167	-27.92	23
hsa-miR-328-5p	CENPT	157	-34.89	157	-34.89	23	1478	0.42316	4.36234e-13	153	-30.99	153	-30.99	23
hsa-miR-328-5p	COL27A1	495	-113.1	173	-47.33	23	3873	0.518954	2.16374e-20	153	-30.99	153	-30.99	23
hsa-miR-328-5p	FAM193B	153	-32.93	153	-32.93	23	391	0.53031	2.07432e-21	153	-30.99	153	-30.99	23
hsa-miR-328-5p	KCTD7	151	-44.78	151	-44.78	23	3017	0.499173	1.08723e-18	153	-30.99	153	-30.99	23
hsa-miR-328-5p	LENG8	328	-76.23	176	-40.96	23	1088	0.617121	1.49272e-30	153	-30.99	153	-30.99	23
hsa-miR-328-5p	MDM4	158	-33.3	158	-33.3	23	8437	0.532045	1.47563e-21	153	-30.99	153	-30.99	23
hsa-miR-328-5p	MZF1	150	-34.37	150	-34.37	23	1228	0.525923	5.1646e-21	153	-30.99	153	-30.99	23
hsa-miR-328-5p	OSBPL7	154	-32.36	154	-32.36	23	1560	0.487356	1.00388e-17	153	-30.99	153	-30.99	23
hsa-miR-328-5p	PABPC1L	159	-30.92	159	-30.92	23	897	0.516205	3.6919e-20	153	-30.99	153	-30.99	23
hsa-miR-328-5p	SRGAP3	154	-29.58	154	-29.58	23	2568	0.400667	1.0924e-11	153	-30.99	153	-30.99	23
hsa-miR-328-5p	TSC1	150	-25.99	150	-25.99	23	4885	0.472064	1.56342e-16	153	-30.99	153	-30.99	23
hsa-miR-328-5p	UBQLNL	156	-40.24	156	-40.24	23	621	0.408176	3.83592e-12	153	-30.99	153	-30.99	23
hsa-miR-328-5p	ZNF445	155	-36.41	155	-36.41	23	14855	0.413851	1.74008e-12	153	-30.99	153	-30.99	23
hsa-miR-151a-5p	MYO15B	158	-26.07	158	-26.07	21	1730	0.475013	9.2676e-17	151	-20.14	151	-20.14	21
hsa-miR-151a-5p	SH2B1	150	-28.91	150	-28.91	21	392	0.49094	5.08134e-18	151	-20.14	151	-20.14	21
hsa-miR-151a-5p	SRGAP3	151	-22.62	151	-22.62	21	2568	0.400667	1.0924e-11	151	-20.14	151	-20.14	21
hsa-miR-151a-5p	ZNF449	155	-21.61	155	-21.61	21	1416	0.504875	3.50306e-19	151	-20.14	151	-20.14	21
hsa-miR-331-3p	CENPT	311	-52.55	159	-27.84	21	1478	0.42316	4.36234e-13	460	-79.33	158	-31.24	21
hsa-miR-331-3p	COL27A1	313	-54.37	161	-31.39	21	3873	0.518954	2.16374e-20	460	-79.33	158	-31.24	21
hsa-miR-331-3p	SNRNP70	161	-27.79	161	-27.79	21	1028	0.477628	5.83129e-17	460	-79.33	158	-31.24	21
hsa-miR-331-3p	TSC1	167	-29.83	167	-29.83	21	4885	0.472064	1.56342e-16	460	-79.33	158	-31.24	21
hsa-miR-331-3p	ZBTB40	153	-28.08	153	-28.08	21	4761	0.519874	1.80877e-20	460	-79.33	158	-31.24	21
hsa-miR-331-3p	ZSCAN29	167	-29.57	167	-29.57	21	731	0.408806	3.51395e-12	460	-79.33	158	-31.24	21
hsa-miR-324-5p	ADAMTS13	164	-27.57	164	-27.57	23	1280	0.510805	1.08023e-19	153	-21.16	153	-21.16	23
hsa-miR-324-5p	NR2C2	152	-22.24	152	-22.24	23	6265	0.484432	1.70664e-17	153	-21.16	153	-21.16	23
hsa-miR-324-5p	RGPD6	160	-26.06	160	-26.06	23	1882	0.40411	6.82038e-12	153	-21.16	153	-21.16	23
hsa-miR-324-5p	TEP1	156	-24.78	156	-24.78	23	3347	0.464827	5.57134e-16	153	-21.16	153	-21.16	23
hsa-miR-338-3p	KCTD7	321	-48.54	163	-24.93	22	3017	0.499173	1.08723e-18	159	-25.11	159	-25.11	22
hsa-miR-338-3p	PABPC1L	151	-21.07	151	-21.07	22	897	0.516205	3.6919e-20	159	-25.11	159	-25.11	22
hsa-miR-338-3p	SFI1	151	-23.11	151	-23.11	22	133	0.495027	2.3188e-18	159	-25.11	159	-25.11	22
hsa-miR-338-3p	TSC1	151	-20.2	151	-20.2	22	4885	0.472064	1.56342e-16	159	-25.11	159	-25.11	22
hsa-miR-338-3p	ZNF182	158	-21.14	158	-21.14	22	1315	0.514775	4.86141e-20	159	-25.11	159	-25.11	22
hsa-miR-338-3p	ZNF589	166	-23.32	166	-23.32	22	3371	0.516722	3.36958e-20	159	-25.11	159	-25.11	22
hsa-miR-196b-5p	MDM4	155	-25.98	155	-25.98	22	8437	0.532045	1.47563e-21	159	-21.16	159	-21.16	22
hsa-miR-196b-5p	MYO15B	151	-22.98	151	-22.98	22	1730	0.475013	9.2676e-17	159	-21.16	159	-21.16	22
hsa-miR-196b-5p	RGPD6	164	-22.18	164	-22.18	22	1882	0.40411	6.82038e-12	159	-21.16	159	-21.16	22
hsa-miR-422a	MAPK8IP3	155	-21.32	155	-21.32	22	1492	0.520918	1.45996e-20	150	-23.06	150	-23.06	22
hsa-miR-422a	MSH5	161	-27.65	161	-27.65	22	634	0.442443	2.24704e-14	150	-23.06	150	-23.06	22
hsa-miR-422a	NR2C2	150	-21.83	150	-21.83	22	6265	0.484432	1.70664e-17	150	-23.06	150	-23.06	22
hsa-miR-422a	TSC1	311	-45.29	159	-23.92	22	4885	0.472064	1.56342e-16	150	-23.06	150	-23.06	22
hsa-miR-422a	ZBTB40	157	-22.71	157	-22.71	22	4761	0.519874	1.80877e-20	150	-23.06	150	-23.06	22
hsa-miR-422a	ZNF445	158	-21.59	158	-21.59	22	14855	0.413851	1.74008e-12	150	-23.06	150	-23.06	22
hsa-miR-423-5p	EPM2AIP1	154	-24.8	154	-24.8	23	416	0.408076	3.88668e-12	632	-111.3	164	-33.86	23
hsa-miR-423-5p	INO80D	151	-23.15	151	-23.15	23	10647	0.425763	3.0086e-13	632	-111.3	164	-33.86	23
hsa-miR-423-5p	KCNAB3	157	-23.63	157	-23.63	23	2277	0.482706	2.33368e-17	632	-111.3	164	-33.86	23
hsa-miR-423-5p	KIAA2026	150	-23.44	150	-23.44	23	3951	0.412176	2.20047e-12	632	-111.3	164	-33.86	23
hsa-miR-423-5p	LENG8	157	-23.18	157	-23.18	23	1088	0.617121	1.49272e-30	632	-111.3	164	-33.86	23
hsa-miR-423-5p	MAPK8IP3	150	-21.97	150	-21.97	23	1492	0.520918	1.45996e-20	632	-111.3	164	-33.86	23
hsa-miR-423-5p	MDM4	168	-28.71	168	-28.71	23	8437	0.532045	1.47563e-21	632	-111.3	164	-33.86	23
hsa-miR-423-5p	MTX3	158	-23.89	158	-23.89	23	5654	0.440814	2.93674e-14	632	-111.3	164	-33.86	23
hsa-miR-423-5p	MYO15B	316	-52.32	165	-28.71	23	1730	0.475013	9.2676e-17	632	-111.3	164	-33.86	23
hsa-miR-423-5p	MZF1	151	-20.87	151	-20.87	23	1228	0.525923	5.1646e-21	632	-111.3	164	-33.86	23
hsa-miR-423-5p	NICN1	152	-26.64	152	-26.64	23	1230	0.442913	2.0867e-14	632	-111.3	164	-33.86	23
hsa-miR-423-5p	NKTR	154	-24.69	154	-24.69	23	2758	0.662432	7.71738e-36	632	-111.3	164	-33.86	23
hsa-miR-423-5p	NR2C2	157	-24.58	157	-24.58	23	6265	0.484432	1.70664e-17	632	-111.3	164	-33.86	23
hsa-miR-424-5p	PABPC1L	154	-20.99	154	-20.99	22	897	0.516205	3.6919e-20	161	-21.21	161	-21.21	22
hsa-miR-424-5p	TEP1	150	-20.69	150	-20.69	22	3347	0.464827	5.57134e-16	161	-21.21	161	-21.21	22
hsa-miR-424-5p	ZBTB40	159	-20.61	159	-20.61	22	4761	0.519874	1.80877e-20	161	-21.21	161	-21.21	22
hsa-miR-424-5p	ZNF449	156	-20.71	156	-20.71	22	1416	0.504875	3.50306e-19	161	-21.21	161	-21.21	22
hsa-miR-20b-5p	CACNA1F	157	-20.27	157	-20.27	23	311	0.432404	1.0851e-13	319	-48.91	169	-24.79	23
hsa-miR-20b-5p	CCNL1	153	-24.6	153	-24.6	23	1669	0.511916	8.74566e-20	319	-48.91	169	-24.79	23
hsa-miR-20b-5p	KCTD7	151	-30.62	151	-30.62	23	3017	0.499173	1.08723e-18	319	-48.91	169	-24.79	23
hsa-miR-20b-5p	MDM4	165	-24.32	165	-24.32	23	8437	0.532045	1.47563e-21	319	-48.91	169	-24.79	23
hsa-miR-20b-5p	NR2C2	323	-48.84	173	-25.47	23	6265	0.484432	1.70664e-17	319	-48.91	169	-24.79	23
hsa-miR-20b-5p	PAN2	160	-22.21	160	-22.21	23	1386	0.548686	3.91653e-23	319	-48.91	169	-24.79	23
hsa-miR-20b-5p	PARP6	164	-22.48	164	-22.48	23	733	0.406984	4.53169e-12	319	-48.91	169	-24.79	23
hsa-miR-20b-5p	ZNF445	507	-74.8	173	-25.69	23	14855	0.413851	1.74008e-12	319	-48.91	169	-24.79	23
hsa-miR-20b-5p	ZNF780B	165	-25.69	165	-25.69	23	6097	0.435359	6.8916e-14	319	-48.91	169	-24.79	23
hsa-miR-20b-5p	ZXDC	156	-23.9	156	-23.9	23	1380	0.416157	1.23789e-12	319	-48.91	169	-24.79	23
hsa-miR-449a	KDM6A	484	-75.13	165	-27.25	22	2201	0.45918	1.45858e-15	162	-26.6	162	-26.6	22
hsa-miR-449a	KIAA2026	158	-22.05	158	-22.05	22	3951	0.412176	2.20047e-12	162	-26.6	162	-26.6	22
hsa-miR-449a	LPIN3	153	-23.08	153	-23.08	22	1534	0.496014	1.93887e-18	162	-26.6	162	-26.6	22
hsa-miR-449a	MDM4	151	-20.99	151	-20.99	22	8437	0.532045	1.47563e-21	162	-26.6	162	-26.6	22
hsa-miR-449a	TEP1	152	-25.88	152	-25.88	22	3347	0.464827	5.57134e-16	162	-26.6	162	-26.6	22
hsa-miR-449a	ZNF780B	151	-23.56	151	-23.56	22	6097	0.435359	6.8916e-14	162	-26.6	162	-26.6	22
hsa-miR-431-5p	CENPT	328	-54.67	169	-27.59	21	1478	0.42316	4.36234e-13	153	-22.41	153	-22.41	21
hsa-miR-431-5p	COL27A1	151	-21.79	151	-21.79	21	3873	0.518954	2.16374e-20	153	-22.41	153	-22.41	21
hsa-miR-431-5p	ZNF182	154	-20.18	154	-20.18	21	1315	0.514775	4.86141e-20	153	-22.41	153	-22.41	21
hsa-miR-433-3p	ADAMTS13	163	-23.49	163	-23.49	22	1280	0.510805	1.08023e-19	160	-25.03	160	-25.03	22
hsa-miR-433-3p	ZBTB40	151	-20.78	151	-20.78	22	4761	0.519874	1.80877e-20	160	-25.03	160	-25.03	22
hsa-miR-433-3p	ZNF780B	162	-20.38	162	-20.38	22	6097	0.435359	6.8916e-14	160	-25.03	160	-25.03	22
hsa-miR-329-5p	CCNL1	153	-26.6	153	-26.6	23	1669	0.511916	8.74566e-20	155	-22.97	155	-22.97	23
hsa-miR-329-5p	COL27A1	165	-22.74	165	-22.74	23	3873	0.518954	2.16374e-20	155	-22.97	155	-22.97	23
hsa-miR-329-5p	KDM6A	169	-26.16	169	-26.16	23	2201	0.45918	1.45858e-15	155	-22.97	155	-22.97	23
hsa-miR-329-5p	LONRF2	153	-21.09	153	-21.09	23	756	0.420971	6.10614e-13	155	-22.97	155	-22.97	23
hsa-miR-329-5p	MTX3	173	-23.37	173	-23.37	23	5654	0.440814	2.93674e-14	155	-22.97	155	-22.97	23
hsa-miR-452-5p	CXorf23	164	-29.12	164	-29.12	22	1321	0.442941	2.08259e-14	170	-22.81	170	-22.81	22
hsa-miR-452-5p	GPR75	168	-20.66	168	-20.66	22	221	0.416838	1.12038e-12	170	-22.81	170	-22.81	22
hsa-miR-452-5p	NXF1	156	-23.2	156	-23.2	22	305	0.611996	6.04004e-30	170	-22.81	170	-22.81	22
hsa-miR-410-5p	B3GAT2	151	-20.46	151	-20.46	21	4450	0.446192	1.23329e-14	162	-23.13	162	-23.13	21
hsa-miR-410-5p	NR2C2	152	-22.47	152	-22.47	21	6265	0.484432	1.70664e-17	162	-23.13	162	-23.13	21
hsa-miR-485-5p	KIAA2026	165	-26.72	165	-26.72	22	3951	0.412176	2.20047e-12	157	-21	157	-21	22
hsa-miR-485-5p	MAPK8IP3	152	-23.58	152	-23.58	22	1492	0.520918	1.45996e-20	157	-21	157	-21	22
hsa-miR-485-5p	MDM4	309	-44.49	156	-24.43	22	8437	0.532045	1.47563e-21	157	-21	157	-21	22
hsa-miR-485-5p	ZNF445	159	-20.49	159	-20.49	22	14855	0.413851	1.74008e-12	157	-21	157	-21	22
hsa-miR-485-5p	ZNF780B	161	-20.16	161	-20.16	22	6097	0.435359	6.8916e-14	157	-21	157	-21	22
hsa-miR-485-5p	ZXDC	156	-22.09	156	-22.09	22	1380	0.416157	1.23789e-12	157	-21	157	-21	22
hsa-miR-486-3p	ADAMTS13	150	-26.74	150	-26.74	21	1280	0.510805	1.08023e-19	155	-23.26	155	-23.26	21
hsa-miR-486-3p	B3GAT2	153	-26.67	153	-26.67	21	4450	0.446192	1.23329e-14	155	-23.26	155	-23.26	21
hsa-miR-486-3p	DNAJC27	153	-25.7	153	-25.7	21	4107	0.437301	5.09643e-14	155	-23.26	155	-23.26	21
hsa-miR-486-3p	ING5	316	-59.24	162	-32.62	21	1683	0.403928	6.98269e-12	155	-23.26	155	-23.26	21
hsa-miR-486-3p	INTS3	158	-24.3	158	-24.3	21	352	0.486097	1.25552e-17	155	-23.26	155	-23.26	21
hsa-miR-486-3p	LUC7L	160	-23.88	160	-23.88	21	1241	0.480953	3.18989e-17	155	-23.26	155	-23.26	21
hsa-miR-486-3p	MAPK8IP3	157	-29.96	157	-29.96	21	1492	0.520918	1.45996e-20	155	-23.26	155	-23.26	21
hsa-miR-486-3p	MDM4	157	-25.01	157	-25.01	21	8437	0.532045	1.47563e-21	155	-23.26	155	-23.26	21
hsa-miR-486-3p	MYO15B	465	-68.7	158	-25.44	21	1730	0.475013	9.2676e-17	155	-23.26	155	-23.26	21
hsa-miR-486-3p	TSC1	158	-24.28	158	-24.28	21	4885	0.472064	1.56342e-16	155	-23.26	155	-23.26	21
hsa-miR-486-3p	UBQLNL	150	-25.04	150	-25.04	21	621	0.408176	3.83592e-12	155	-23.26	155	-23.26	21
hsa-miR-486-3p	ZNF182	152	-21	152	-21	21	1315	0.514775	4.86141e-20	155	-23.26	155	-23.26	21
hsa-miR-486-3p	ZNF445	613	-91.64	157	-25.13	21	14855	0.413851	1.74008e-12	155	-23.26	155	-23.26	21
hsa-miR-486-3p	ZSCAN29	152	-21.97	152	-21.97	21	731	0.408806	3.51395e-12	155	-23.26	155	-23.26	21
hsa-miR-487a-5p	TBC1D3	167	-21.22	167	-21.22	22	315	0.479493	4.15133e-17	322	-53.81	163	-28.62	22
hsa-miR-488-5p	PTCH2	154	-22.13	154	-22.13	21	845	0.426531	2.68457e-13	157	-21.27	157	-21.27	21
hsa-miR-490-5p	ZNF445	151	-20.47	151	-20.47	20	14855	0.413851	1.74008e-12	152	-23.11	152	-23.11	20
hsa-miR-146b-5p	MSH5	167	-30.73	167	-30.73	22	634	0.442443	2.24704e-14	164	-23.51	164	-23.51	22
hsa-miR-146b-5p	NKTR	159	-22.21	159	-22.21	22	2758	0.662432	7.71738e-36	164	-23.51	164	-23.51	22
hsa-miR-146b-5p	ZNF782	156	-21.99	156	-21.99	22	932	0.435533	6.71313e-14	164	-23.51	164	-23.51	22
hsa-miR-492	ACIN1	152	-21.89	152	-21.89	23	581	0.515342	4.38909e-20	161	-23.23	161	-23.23	23
hsa-miR-492	KDM6A	156	-26.15	156	-26.15	23	2201	0.45918	1.45858e-15	161	-23.23	161	-23.23	23
hsa-miR-492	NR2C2	155	-24.42	155	-24.42	23	6265	0.484432	1.70664e-17	161	-23.23	161	-23.23	23
hsa-miR-492	ZNF445	330	-51.06	170	-28.46	23	14855	0.413851	1.74008e-12	161	-23.23	161	-23.23	23
hsa-miR-493-5p	ZBTB40	154	-23.44	154	-23.44	22	4761	0.519874	1.80877e-20	153	-24.25	153	-24.25	22
hsa-miR-494-5p	COL27A1	159	-23.48	159	-23.48	23	3873	0.518954	2.16374e-20	319	-46.83	163	-25.17	23
hsa-miR-494-5p	INO80D	155	-25.27	155	-25.27	23	10647	0.425763	3.0086e-13	319	-46.83	163	-25.17	23
hsa-miR-494-5p	MYO15B	165	-30.81	165	-30.81	23	1730	0.475013	9.2676e-17	319	-46.83	163	-25.17	23
hsa-miR-494-5p	NBPF9	151	-20.63	151	-20.63	23	1518	0.485133	1.50228e-17	319	-46.83	163	-25.17	23
hsa-miR-494-5p	NKTR	150	-20.61	150	-20.61	23	2758	0.662432	7.71738e-36	319	-46.83	163	-25.17	23
hsa-miR-494-5p	ZFC3H1	161	-22.67	161	-22.67	23	1655	0.510281	1.18511e-19	319	-46.83	163	-25.17	23
hsa-miR-494-5p	ZNF445	155	-21.68	155	-21.68	23	14855	0.413851	1.74008e-12	319	-46.83	163	-25.17	23
hsa-miR-193b-5p	ING5	154	-22.61	154	-22.61	22	1683	0.403928	6.98269e-12	307	-45.75	154	-25.28	22
hsa-miR-193b-5p	SH2B1	154	-22.35	154	-22.35	22	392	0.49094	5.08134e-18	307	-45.75	154	-25.28	22
hsa-miR-181d-5p	DNAJC27	170	-23.21	170	-23.21	23	4107	0.437301	5.09643e-14	159	-20.7	159	-20.7	23
hsa-miR-519c-5p	ADAT2	154	-21.94	154	-21.94	22	5631	0.450285	6.41509e-15	158	-26.72	158	-26.72	22
hsa-miR-519c-5p	DNAJC27	153	-21.17	153	-21.17	22	4107	0.437301	5.09643e-14	158	-26.72	158	-26.72	22
hsa-miR-519c-5p	ZBTB40	159	-21.57	159	-21.57	22	4761	0.519874	1.80877e-20	158	-26.72	158	-26.72	22
hsa-miR-520a-5p	KCNAB3	156	-20.2	156	-20.2	21	2277	0.482706	2.33368e-17	156	-20.85	156	-20.85	21
hsa-miR-520a-5p	LONRF2	167	-20.76	167	-20.76	21	756	0.420971	6.10614e-13	156	-20.85	156	-20.85	21
hsa-miR-520a-5p	MDM4	162	-23.49	162	-23.49	21	8437	0.532045	1.47563e-21	156	-20.85	156	-20.85	21
hsa-miR-520a-5p	NICN1	151	-22.36	151	-22.36	21	1230	0.442913	2.0867e-14	156	-20.85	156	-20.85	21
hsa-miR-526b-5p	NKTR	151	-25.74	151	-25.74	23	2758	0.662432	7.71738e-36	650	-95.29	173	-25.5	23
hsa-miR-526b-5p	NR2C2	159	-25.88	159	-25.88	23	6265	0.484432	1.70664e-17	650	-95.29	173	-25.5	23
hsa-miR-526b-5p	TAF1C	152	-23.4	152	-23.4	23	93	0.459442	1.40142e-15	650	-95.29	173	-25.5	23
hsa-miR-526b-5p	TSC1	152	-21.41	152	-21.41	23	4885	0.472064	1.56342e-16	650	-95.29	173	-25.5	23
hsa-miR-526b-5p	ZNF589	150	-28.35	150	-28.35	23	3371	0.516722	3.36958e-20	650	-95.29	173	-25.5	23
hsa-miR-519b-5p	ADAT2	154	-21.94	154	-21.94	22	5631	0.450285	6.41509e-15	158	-26.72	158	-26.72	22
hsa-miR-519b-5p	DNAJC27	153	-21.17	153	-21.17	22	4107	0.437301	5.09643e-14	158	-26.72	158	-26.72	22
hsa-miR-519b-5p	ZBTB40	159	-21.57	159	-21.57	22	4761	0.519874	1.80877e-20	158	-26.72	158	-26.72	22
hsa-miR-525-5p	CDK5RAP3	150	-23.81	150	-23.81	21	1456	0.491658	4.4474e-18	157	-20.61	157	-20.61	21
hsa-miR-525-5p	CENPT	155	-24.3	155	-24.3	21	1478	0.42316	4.36234e-13	157	-20.61	157	-20.61	21
hsa-miR-525-5p	LONRF2	156	-21.13	156	-21.13	21	756	0.420971	6.10614e-13	157	-20.61	157	-20.61	21
hsa-miR-525-5p	MDM4	309	-44.5	158	-22.51	21	8437	0.532045	1.47563e-21	157	-20.61	157	-20.61	21
hsa-miR-525-5p	NKTR	164	-21.39	164	-21.39	21	2758	0.662432	7.71738e-36	157	-20.61	157	-20.61	21
hsa-miR-525-5p	SLTM	166	-20.8	166	-20.8	21	818	0.464209	6.21441e-16	157	-20.61	157	-20.61	21
hsa-miR-523-5p	ADAT2	154	-21.94	154	-21.94	22	5631	0.450285	6.41509e-15	158	-26.72	158	-26.72	22
hsa-miR-523-5p	DNAJC27	153	-21.17	153	-21.17	22	4107	0.437301	5.09643e-14	158	-26.72	158	-26.72	22
hsa-miR-523-5p	ZBTB40	159	-21.57	159	-21.57	22	4761	0.519874	1.80877e-20	158	-26.72	158	-26.72	22
hsa-miR-518f-5p	ADAT2	158	-22.45	158	-22.45	22	5631	0.450285	6.41509e-15	162	-27.19	162	-27.19	22
hsa-miR-518f-5p	DNAJC27	157	-21.17	157	-21.17	22	4107	0.437301	5.09643e-14	162	-27.19	162	-27.19	22
hsa-miR-518f-5p	MDM4	150	-22.71	150	-22.71	22	8437	0.532045	1.47563e-21	162	-27.19	162	-27.19	22
hsa-miR-518f-5p	ZBTB40	163	-22.32	163	-22.32	22	4761	0.519874	1.80877e-20	162	-27.19	162	-27.19	22
hsa-miR-526a	ADAT2	158	-21.55	158	-21.55	22	5631	0.450285	6.41509e-15	162	-27.19	162	-27.19	22
hsa-miR-526a	DNAJC27	157	-21.17	157	-21.17	22	4107	0.437301	5.09643e-14	162	-27.19	162	-27.19	22
hsa-miR-526a	MDM4	150	-26.96	150	-26.96	22	8437	0.532045	1.47563e-21	162	-27.19	162	-27.19	22
hsa-miR-526a	ZBTB40	163	-22.32	163	-22.32	22	4761	0.519874	1.80877e-20	162	-27.19	162	-27.19	22
hsa-miR-520c-5p	ADAT2	158	-21.55	158	-21.55	22	5631	0.450285	6.41509e-15	162	-27.19	162	-27.19	22
hsa-miR-520c-5p	DNAJC27	157	-21.17	157	-21.17	22	4107	0.437301	5.09643e-14	162	-27.19	162	-27.19	22
hsa-miR-520c-5p	MDM4	150	-26.96	150	-26.96	22	8437	0.532045	1.47563e-21	162	-27.19	162	-27.19	22
hsa-miR-520c-5p	ZBTB40	163	-22.32	163	-22.32	22	4761	0.519874	1.80877e-20	162	-27.19	162	-27.19	22
hsa-miR-518c-5p	INO80D	150	-21.24	150	-21.24	23	10647	0.425763	3.0086e-13	483	-73.4	168	-27.89	23
hsa-miR-518c-5p	KIAA2026	150	-20.93	150	-20.93	23	3951	0.412176	2.20047e-12	483	-73.4	168	-27.89	23
hsa-miR-518c-5p	LTB4R2	155	-24.53	155	-24.53	23	312	0.443811	1.8114e-14	483	-73.4	168	-27.89	23
hsa-miR-518c-5p	LUC7L	306	-47.19	156	-24.95	23	1241	0.480953	3.18989e-17	483	-73.4	168	-27.89	23
hsa-miR-518c-5p	ZBTB40	152	-23.02	152	-23.02	23	4761	0.519874	1.80877e-20	483	-73.4	168	-27.89	23
hsa-miR-518c-5p	ZNF589	156	-29.34	156	-29.34	23	3371	0.516722	3.36958e-20	483	-73.4	168	-27.89	23
hsa-miR-519d-3p	KCTD7	159	-20.41	159	-20.41	22	3017	0.499173	1.08723e-18	153	-20.61	153	-20.61	22
hsa-miR-519d-3p	MTX3	151	-22.34	151	-22.34	22	5654	0.440814	2.93674e-14	153	-20.61	153	-20.61	22
hsa-miR-520g-5p	MDM4	159	-23.14	159	-23.14	23	8437	0.532045	1.47563e-21	153	-20.81	153	-20.81	23
hsa-miR-520g-5p	TSC1	153	-25.35	153	-25.35	23	4885	0.472064	1.56342e-16	153	-20.81	153	-20.81	23
hsa-miR-520g-5p	ZNF445	159	-20.53	159	-20.53	23	14855	0.413851	1.74008e-12	153	-20.81	153	-20.81	23
hsa-miR-518e-5p	ADAT2	154	-21.94	154	-21.94	22	5631	0.450285	6.41509e-15	158	-26.72	158	-26.72	22
hsa-miR-518e-5p	DNAJC27	153	-21.17	153	-21.17	22	4107	0.437301	5.09643e-14	158	-26.72	158	-26.72	22
hsa-miR-518e-5p	ZBTB40	159	-21.57	159	-21.57	22	4761	0.519874	1.80877e-20	158	-26.72	158	-26.72	22
hsa-miR-518d-5p	ADAT2	158	-21.55	158	-21.55	22	5631	0.450285	6.41509e-15	162	-27.19	162	-27.19	22
hsa-miR-518d-5p	DNAJC27	157	-21.17	157	-21.17	22	4107	0.437301	5.09643e-14	162	-27.19	162	-27.19	22
hsa-miR-518d-5p	MDM4	150	-26.96	150	-26.96	22	8437	0.532045	1.47563e-21	162	-27.19	162	-27.19	22
hsa-miR-518d-5p	ZBTB40	163	-22.32	163	-22.32	22	4761	0.519874	1.80877e-20	162	-27.19	162	-27.19	22
hsa-miR-522-5p	ADAT2	154	-21.94	154	-21.94	22	5631	0.450285	6.41509e-15	158	-26.72	158	-26.72	22
hsa-miR-522-5p	DNAJC27	153	-21.17	153	-21.17	22	4107	0.437301	5.09643e-14	158	-26.72	158	-26.72	22
hsa-miR-522-5p	ZBTB40	159	-21.57	159	-21.57	22	4761	0.519874	1.80877e-20	158	-26.72	158	-26.72	22
hsa-miR-519a-5p	ADAT2	154	-21.94	154	-21.94	22	5631	0.450285	6.41509e-15	158	-26.72	158	-26.72	22
hsa-miR-519a-5p	DNAJC27	153	-21.17	153	-21.17	22	4107	0.437301	5.09643e-14	158	-26.72	158	-26.72	22
hsa-miR-519a-5p	ZBTB40	159	-21.57	159	-21.57	22	4761	0.519874	1.80877e-20	158	-26.72	158	-26.72	22
hsa-miR-500a-3p	CCDC154	150	-21.19	150	-21.19	22	408	0.420174	6.87848e-13	158	-20.32	158	-20.32	22
hsa-miR-500a-3p	NKTR	164	-27.11	164	-27.11	22	2758	0.662432	7.71738e-36	158	-20.32	158	-20.32	22
hsa-miR-500a-3p	ZNF182	150	-24.63	150	-24.63	22	1315	0.514775	4.86141e-20	158	-20.32	158	-20.32	22
hsa-miR-500a-3p	ZNF445	312	-48.1	160	-24.28	22	14855	0.413851	1.74008e-12	158	-20.32	158	-20.32	22
hsa-miR-503-5p	KCNAB3	161	-24.13	161	-24.13	23	2277	0.482706	2.33368e-17	150	-21.97	150	-21.97	23
hsa-miR-503-5p	ZBTB40	150	-24.46	150	-24.46	23	4761	0.519874	1.80877e-20	150	-21.97	150	-21.97	23
hsa-miR-503-5p	ZNF445	150	-21.96	150	-21.96	23	14855	0.413851	1.74008e-12	150	-21.97	150	-21.97	23
hsa-miR-503-3p	KIAA2026	152	-27.77	152	-27.77	23	3951	0.412176	2.20047e-12	162	-21.58	162	-21.58	23
hsa-miR-503-3p	NKTR	160	-21.84	160	-21.84	23	2758	0.662432	7.71738e-36	162	-21.58	162	-21.58	23
hsa-miR-503-3p	OSBPL7	152	-21.25	152	-21.25	23	1560	0.487356	1.00388e-17	162	-21.58	162	-21.58	23
hsa-miR-504-3p	CACNA1F	170	-31.6	170	-31.6	21	311	0.432404	1.0851e-13	157	-24.94	157	-24.94	21
hsa-miR-504-3p	CENPT	153	-35.24	153	-35.24	21	1478	0.42316	4.36234e-13	157	-24.94	157	-24.94	21
hsa-miR-504-3p	COL27A1	318	-63.58	161	-35.59	21	3873	0.518954	2.16374e-20	157	-24.94	157	-24.94	21
hsa-miR-504-3p	KCNAB3	150	-28.21	150	-28.21	21	2277	0.482706	2.33368e-17	157	-24.94	157	-24.94	21
hsa-miR-504-3p	KCTD7	155	-22.39	155	-22.39	21	3017	0.499173	1.08723e-18	157	-24.94	157	-24.94	21
hsa-miR-504-3p	LENG8	151	-20.2	151	-20.2	21	1088	0.617121	1.49272e-30	157	-24.94	157	-24.94	21
hsa-miR-504-3p	MAPK8IP3	156	-28.52	156	-28.52	21	1492	0.520918	1.45996e-20	157	-24.94	157	-24.94	21
hsa-miR-504-3p	PTCH2	152	-22.89	152	-22.89	21	845	0.426531	2.68457e-13	157	-24.94	157	-24.94	21
hsa-miR-504-3p	SRGAP3	150	-26.59	150	-26.59	21	2568	0.400667	1.0924e-11	157	-24.94	157	-24.94	21
hsa-miR-504-3p	TAS2R4	162	-30.54	162	-30.54	21	1431	0.454004	3.59091e-15	157	-24.94	157	-24.94	21
hsa-miR-504-3p	ZNF445	629	-104.28	162	-30.27	21	14855	0.413851	1.74008e-12	157	-24.94	157	-24.94	21
hsa-miR-504-3p	ZNF546	166	-28.52	166	-28.52	21	764	0.47598	7.74926e-17	157	-24.94	157	-24.94	21
hsa-miR-504-3p	ZNF780B	170	-32.27	170	-32.27	21	6097	0.435359	6.8916e-14	157	-24.94	157	-24.94	21
hsa-miR-508-5p	ADAMTS13	155	-24.53	155	-24.53	23	1280	0.510805	1.08023e-19	304	-48.68	152	-24.34	23
hsa-miR-508-5p	CENPT	155	-29.32	155	-29.32	23	1478	0.42316	4.36234e-13	304	-48.68	152	-24.34	23
hsa-miR-508-5p	FAM186A	152	-24.34	152	-24.34	23	1015	0.409859	3.04817e-12	304	-48.68	152	-24.34	23
hsa-miR-508-5p	ING5	150	-20.31	150	-20.31	23	1683	0.403928	6.98269e-12	304	-48.68	152	-24.34	23
hsa-miR-508-5p	LPIN3	152	-24.7	152	-24.7	23	1534	0.496014	1.93887e-18	304	-48.68	152	-24.34	23
hsa-miR-508-5p	MAPK8IP3	159	-25.61	159	-25.61	23	1492	0.520918	1.45996e-20	304	-48.68	152	-24.34	23
hsa-miR-508-5p	MDM4	620	-102.34	156	-26	23	8437	0.532045	1.47563e-21	304	-48.68	152	-24.34	23
hsa-miR-508-5p	MTX3	302	-44.45	152	-24.34	23	5654	0.440814	2.93674e-14	304	-48.68	152	-24.34	23
hsa-miR-508-5p	PABPC1L	157	-25.32	157	-25.32	23	897	0.516205	3.6919e-20	304	-48.68	152	-24.34	23
hsa-miR-508-5p	RGPD6	157	-22.55	157	-22.55	23	1882	0.40411	6.82038e-12	304	-48.68	152	-24.34	23
hsa-miR-508-5p	TRPV1	152	-24.34	152	-24.34	23	1371	0.427889	2.17715e-13	304	-48.68	152	-24.34	23
hsa-miR-508-5p	ZBTB40	154	-24.56	154	-24.56	23	4761	0.519874	1.80877e-20	304	-48.68	152	-24.34	23
hsa-miR-508-5p	ZNF445	301	-41.74	151	-21.66	23	14855	0.413851	1.74008e-12	304	-48.68	152	-24.34	23
hsa-miR-508-5p	ZNF780B	156	-25.39	156	-25.39	23	6097	0.435359	6.8916e-14	304	-48.68	152	-24.34	23
hsa-miR-508-5p	ZXDC	157	-24.86	157	-24.86	23	1380	0.416157	1.23789e-12	304	-48.68	152	-24.34	23
hsa-miR-487b-5p	TBC1D3	156	-22.26	156	-22.26	22	315	0.479493	4.15133e-17	611	-96.3	159	-27.24	22
hsa-miR-92b-3p	KCTD7	316	-52.26	163	-28.32	22	3017	0.499173	1.08723e-18	316	-47.3	158	-23.65	22
hsa-miR-92b-3p	MDM4	158	-23.65	158	-23.65	22	8437	0.532045	1.47563e-21	316	-47.3	158	-23.65	22
hsa-miR-551b-5p	MDM4	150	-23.25	150	-23.25	22	8437	0.532045	1.47563e-21	157	-21.26	157	-21.26	22
hsa-miR-551b-5p	NICN1	155	-20.33	155	-20.33	22	1230	0.442913	2.0867e-14	157	-21.26	157	-21.26	22
hsa-miR-573	MTX3	157	-25.85	157	-25.85	24	5654	0.440814	2.93674e-14	153	-21.17	153	-21.17	24
hsa-miR-573	ZMAT1	334	-47.32	167	-23.66	24	1222	0.591138	1.46923e-27	153	-21.17	153	-21.17	24
hsa-miR-574-3p	NR2C2	151	-20.76	151	-20.76	22	6265	0.484432	1.70664e-17	154	-22.93	154	-22.93	22
hsa-miR-581	KCTD7	159	-20.27	159	-20.27	21	3017	0.499173	1.08723e-18	165	-22.5	165	-22.5	21
hsa-miR-581	ZMAT1	161	-20.69	161	-20.69	21	1222	0.591138	1.46923e-27	165	-22.5	165	-22.5	21
hsa-miR-582-3p	MCM9	157	-20.21	157	-20.21	22	1375	0.422326	4.97092e-13	150	-20.98	150	-20.98	22
hsa-miR-582-3p	NR2C2	160	-22.42	160	-22.42	22	6265	0.484432	1.70664e-17	150	-20.98	150	-20.98	22
hsa-miR-583	SPIN3	158	-27.83	158	-27.83	21	1116	0.426242	2.79888e-13	151	-20.17	151	-20.17	21
hsa-miR-583	TEP1	155	-20.63	155	-20.63	21	3347	0.464827	5.57134e-16	151	-20.17	151	-20.17	21
hsa-miR-585-5p	ADAT2	153	-22.62	153	-22.62	22	5631	0.450285	6.41509e-15	164	-23.55	164	-23.55	22
hsa-miR-588	CENPT	158	-23.96	158	-23.96	21	1478	0.42316	4.36234e-13	153	-21.7	153	-21.7	21
hsa-miR-588	COL27A1	160	-21.93	160	-21.93	21	3873	0.518954	2.16374e-20	153	-21.7	153	-21.7	21
hsa-miR-588	KIAA2026	152	-21.05	152	-21.05	21	3951	0.412176	2.20047e-12	153	-21.7	153	-21.7	21
hsa-miR-588	MDM4	150	-20.45	150	-20.45	21	8437	0.532045	1.47563e-21	153	-21.7	153	-21.7	21
hsa-miR-588	MZF1	161	-27.17	161	-27.17	21	1228	0.525923	5.1646e-21	153	-21.7	153	-21.7	21
hsa-miR-588	ZNF445	151	-20.16	151	-20.16	21	14855	0.413851	1.74008e-12	153	-21.7	153	-21.7	21
hsa-miR-588	ZNF780B	162	-21.09	162	-21.09	21	6097	0.435359	6.8916e-14	153	-21.7	153	-21.7	21
hsa-miR-589-3p	MTX3	156	-21.43	156	-21.43	24	5654	0.440814	2.93674e-14	331	-48.05	181	-27.81	24
hsa-miR-589-3p	SNRNP70	164	-21.31	164	-21.31	24	1028	0.477628	5.83129e-17	331	-48.05	181	-27.81	24
hsa-miR-589-3p	ZNF445	313	-49.83	157	-25.27	24	14855	0.413851	1.74008e-12	331	-48.05	181	-27.81	24
hsa-miR-593-5p	CCDC154	154	-28.25	154	-28.25	25	408	0.420174	6.87848e-13	152	-25.02	152	-25.02	25
hsa-miR-593-5p	DNAJC27	150	-20.75	150	-20.75	25	4107	0.437301	5.09643e-14	152	-25.02	152	-25.02	25
hsa-miR-593-5p	FAM193B	150	-25.49	150	-25.49	25	391	0.53031	2.07432e-21	152	-25.02	152	-25.02	25
hsa-miR-593-5p	INO80D	154	-22.66	154	-22.66	25	10647	0.425763	3.0086e-13	152	-25.02	152	-25.02	25
hsa-miR-593-5p	KIAA2026	158	-23.99	158	-23.99	25	3951	0.412176	2.20047e-12	152	-25.02	152	-25.02	25
hsa-miR-593-5p	LPIN3	162	-23.52	162	-23.52	25	1534	0.496014	1.93887e-18	152	-25.02	152	-25.02	25
hsa-miR-593-5p	NXF1	164	-24.16	164	-24.16	25	305	0.611996	6.04004e-30	152	-25.02	152	-25.02	25
hsa-miR-593-5p	SGSM2	163	-29.76	163	-29.76	25	201	0.469771	2.35179e-16	152	-25.02	152	-25.02	25
hsa-miR-593-5p	ZBTB40	154	-25.31	154	-25.31	25	4761	0.519874	1.80877e-20	152	-25.02	152	-25.02	25
hsa-miR-593-5p	ZNF445	160	-22.94	160	-22.94	25	14855	0.413851	1.74008e-12	152	-25.02	152	-25.02	25
hsa-miR-593-5p	ZXDC	159	-23.58	159	-23.58	25	1380	0.416157	1.23789e-12	152	-25.02	152	-25.02	25
hsa-miR-596	CENPT	162	-25.87	162	-25.87	21	1478	0.42316	4.36234e-13	156	-22.94	156	-22.94	21
hsa-miR-596	INO80D	163	-35.23	163	-35.23	21	10647	0.425763	3.0086e-13	156	-22.94	156	-22.94	21
hsa-miR-596	NR2C2	152	-21.5	152	-21.5	21	6265	0.484432	1.70664e-17	156	-22.94	156	-22.94	21
hsa-miR-600	CDK5RAP3	153	-21.3	153	-21.3	23	1456	0.491658	4.4474e-18	155	-28.08	155	-28.08	23
hsa-miR-600	TSC1	162	-26.82	162	-26.82	23	4885	0.472064	1.56342e-16	155	-28.08	155	-28.08	23
hsa-miR-600	ZNF445	156	-20.39	156	-20.39	23	14855	0.413851	1.74008e-12	155	-28.08	155	-28.08	23
hsa-miR-600	ZNF589	155	-22.75	155	-22.75	23	3371	0.516722	3.36958e-20	155	-28.08	155	-28.08	23
hsa-miR-604	FAM193B	152	-26.14	152	-26.14	19	391	0.53031	2.07432e-21	152	-21	152	-21	19
hsa-miR-604	TEP1	150	-23.95	150	-23.95	19	3347	0.464827	5.57134e-16	152	-21	152	-21	19
hsa-miR-605-5p	COL27A1	152	-22.13	152	-22.13	23	3873	0.518954	2.16374e-20	151	-21.66	151	-21.66	23
hsa-miR-605-5p	DNAJC27	152	-23.73	152	-23.73	23	4107	0.437301	5.09643e-14	151	-21.66	151	-21.66	23
hsa-miR-605-5p	MTX3	167	-24.1	167	-24.1	23	5654	0.440814	2.93674e-14	151	-21.66	151	-21.66	23
hsa-miR-605-5p	UBQLNL	162	-22.49	162	-22.49	23	621	0.408176	3.83592e-12	151	-21.66	151	-21.66	23
hsa-miR-605-5p	ZNF589	306	-43.34	153	-21.72	23	3371	0.516722	3.36958e-20	151	-21.66	151	-21.66	23
hsa-miR-605-3p	TRPV1	152	-20.59	152	-20.59	22	1371	0.427889	2.17715e-13	156	-23.83	156	-23.83	22
hsa-miR-608	ADAMTS13	155	-30.7	155	-30.7	25	1280	0.510805	1.08023e-19	1571	-271.84	166	-39.45	25
hsa-miR-608	CDK5RAP3	151	-30.17	151	-30.17	25	1456	0.491658	4.4474e-18	1571	-271.84	166	-39.45	25
hsa-miR-608	CENPT	157	-24.37	157	-24.37	25	1478	0.42316	4.36234e-13	1571	-271.84	166	-39.45	25
hsa-miR-608	EZH1	153	-27.42	153	-27.42	25	203	0.489022	7.29453e-18	1571	-271.84	166	-39.45	25
hsa-miR-608	INTS3	316	-54.94	164	-29.92	25	352	0.486097	1.25552e-17	1571	-271.84	166	-39.45	25
hsa-miR-608	LCAT	151	-23.49	151	-23.49	25	118	0.40197	9.13962e-12	1571	-271.84	166	-39.45	25
hsa-miR-608	LTB4R2	161	-30.98	161	-30.98	25	312	0.443811	1.8114e-14	1571	-271.84	166	-39.45	25
hsa-miR-608	MAPK8IP3	466	-78.69	158	-27.9	25	1492	0.520918	1.45996e-20	1571	-271.84	166	-39.45	25
hsa-miR-608	NKTR	151	-30.09	151	-30.09	25	2758	0.662432	7.71738e-36	1571	-271.84	166	-39.45	25
hsa-miR-608	NR2C2	168	-31.35	168	-31.35	25	6265	0.484432	1.70664e-17	1571	-271.84	166	-39.45	25
hsa-miR-608	NXF1	155	-31.96	155	-31.96	25	305	0.611996	6.04004e-30	1571	-271.84	166	-39.45	25
hsa-miR-608	OSBPL7	324	-56.11	168	-33.64	25	1560	0.487356	1.00388e-17	1571	-271.84	166	-39.45	25
hsa-miR-608	PARP6	159	-29.96	159	-29.96	25	733	0.406984	4.53169e-12	1571	-271.84	166	-39.45	25
hsa-miR-608	RGPD6	154	-26.64	154	-26.64	25	1882	0.40411	6.82038e-12	1571	-271.84	166	-39.45	25
hsa-miR-608	SH2B1	150	-27.92	150	-27.92	25	392	0.49094	5.08134e-18	1571	-271.84	166	-39.45	25
hsa-miR-608	SPDYE1	159	-31.76	159	-31.76	25	1501	0.533001	1.20844e-21	1571	-271.84	166	-39.45	25
hsa-miR-608	SPDYE5	159	-31.76	159	-31.76	25	1517	0.530159	2.12793e-21	1571	-271.84	166	-39.45	25
hsa-miR-608	SRGAP3	307	-59.04	157	-34.61	25	2568	0.400667	1.0924e-11	1571	-271.84	166	-39.45	25
hsa-miR-608	ZNF445	451	-75.78	151	-27.48	25	14855	0.413851	1.74008e-12	1571	-271.84	166	-39.45	25
hsa-miR-612	ADAT2	464	-74.09	161	-29.47	25	5631	0.450285	6.41509e-15	478	-81.19	170	-29.11	25
hsa-miR-612	CENPT	158	-29.29	158	-29.29	25	1478	0.42316	4.36234e-13	478	-81.19	170	-29.11	25
hsa-miR-612	COL27A1	157	-23.82	157	-23.82	25	3873	0.518954	2.16374e-20	478	-81.19	170	-29.11	25
hsa-miR-612	FAM193B	161	-26.33	161	-26.33	25	391	0.53031	2.07432e-21	478	-81.19	170	-29.11	25
hsa-miR-612	KCTD7	158	-22.96	158	-22.96	25	3017	0.499173	1.08723e-18	478	-81.19	170	-29.11	25
hsa-miR-612	KIAA2026	473	-76.39	160	-26.29	25	3951	0.412176	2.20047e-12	478	-81.19	170	-29.11	25
hsa-miR-612	LPIN3	150	-28.27	150	-28.27	25	1534	0.496014	1.93887e-18	478	-81.19	170	-29.11	25
hsa-miR-612	MAPK8IP3	629	-117.92	160	-32.95	25	1492	0.520918	1.45996e-20	478	-81.19	170	-29.11	25
hsa-miR-612	MDM4	150	-21.07	150	-21.07	25	8437	0.532045	1.47563e-21	478	-81.19	170	-29.11	25
hsa-miR-612	MTX3	155	-35.39	155	-35.39	25	5654	0.440814	2.93674e-14	478	-81.19	170	-29.11	25
hsa-miR-612	MYO15B	302	-61.03	152	-33.35	25	1730	0.475013	9.2676e-17	478	-81.19	170	-29.11	25
hsa-miR-612	NR2C2	162	-31.47	162	-31.47	25	6265	0.484432	1.70664e-17	478	-81.19	170	-29.11	25
hsa-miR-612	PAN2	150	-22.56	150	-22.56	25	1386	0.548686	3.91653e-23	478	-81.19	170	-29.11	25
hsa-miR-612	SNRNP70	165	-28.74	165	-28.74	25	1028	0.477628	5.83129e-17	478	-81.19	170	-29.11	25
hsa-miR-612	TBC1D3	154	-25.93	154	-25.93	25	315	0.479493	4.15133e-17	478	-81.19	170	-29.11	25
hsa-miR-612	TRPV1	150	-27.91	150	-27.91	25	1371	0.427889	2.17715e-13	478	-81.19	170	-29.11	25
hsa-miR-612	ZBTB40	153	-26.01	153	-26.01	25	4761	0.519874	1.80877e-20	478	-81.19	170	-29.11	25
hsa-miR-612	ZNF445	634	-96.33	171	-28.82	25	14855	0.413851	1.74008e-12	478	-81.19	170	-29.11	25
hsa-miR-612	ZNF589	166	-29.6	166	-29.6	25	3371	0.516722	3.36958e-20	478	-81.19	170	-29.11	25
hsa-miR-612	ZNF780B	151	-23.36	151	-23.36	25	6097	0.435359	6.8916e-14	478	-81.19	170	-29.11	25
hsa-miR-612	ZNF785	316	-50.52	166	-29.34	25	356	0.446398	1.19746e-14	478	-81.19	170	-29.11	25
hsa-miR-612	ZXDC	151	-28.56	151	-28.56	25	1380	0.416157	1.23789e-12	478	-81.19	170	-29.11	25
hsa-miR-614	BTAF1	156	-24.9	156	-24.9	23	1388	0.523674	8.25535e-21	152	-23.59	152	-23.59	23
hsa-miR-614	CCNL1	153	-26.95	153	-26.95	23	1669	0.511916	8.74566e-20	152	-23.59	152	-23.59	23
hsa-miR-617	INO80D	156	-21.19	156	-21.19	22	10647	0.425763	3.0086e-13	150	-21.06	150	-21.06	22
hsa-miR-617	KCTD7	151	-28.81	151	-28.81	22	3017	0.499173	1.08723e-18	150	-21.06	150	-21.06	22
hsa-miR-619-5p	ADAT2	162	-20.49	162	-20.49	22	5631	0.450285	6.41509e-15	667	-117.09	184	-38.65	22
hsa-miR-619-5p	CACNA1F	358	-76	192	-40.71	22	311	0.432404	1.0851e-13	667	-117.09	184	-38.65	22
hsa-miR-619-5p	DNAJC27	159	-31.01	159	-31.01	22	4107	0.437301	5.09643e-14	667	-117.09	184	-38.65	22
hsa-miR-619-5p	KCNAB3	192	-38.2	192	-38.2	22	2277	0.482706	2.33368e-17	667	-117.09	184	-38.65	22
hsa-miR-619-5p	KCTD7	170	-37.64	170	-37.64	22	3017	0.499173	1.08723e-18	667	-117.09	184	-38.65	22
hsa-miR-619-5p	LONRF2	153	-22.12	153	-22.12	22	756	0.420971	6.10614e-13	667	-117.09	184	-38.65	22
hsa-miR-619-5p	MCM9	152	-32.42	152	-32.42	22	1375	0.422326	4.97092e-13	667	-117.09	184	-38.65	22
hsa-miR-619-5p	MDM4	847	-179.39	188	-40.2	22	8437	0.532045	1.47563e-21	667	-117.09	184	-38.65	22
hsa-miR-619-5p	MSH5	156	-27.38	156	-27.38	22	634	0.442443	2.24704e-14	667	-117.09	184	-38.65	22
hsa-miR-619-5p	MYO15B	164	-29.02	164	-29.02	22	1730	0.475013	9.2676e-17	667	-117.09	184	-38.65	22
hsa-miR-619-5p	NR2C2	164	-22.35	164	-22.35	22	6265	0.484432	1.70664e-17	667	-117.09	184	-38.65	22
hsa-miR-619-5p	PAN2	164	-34.23	164	-34.23	22	1386	0.548686	3.91653e-23	667	-117.09	184	-38.65	22
hsa-miR-619-5p	SRGAP3	168	-39.97	168	-39.97	22	2568	0.400667	1.0924e-11	667	-117.09	184	-38.65	22
hsa-miR-619-5p	TAS2R4	350	-76.68	196	-44.11	22	1431	0.454004	3.59091e-15	667	-117.09	184	-38.65	22
hsa-miR-619-5p	ZBTB40	165	-27.48	165	-27.48	22	4761	0.519874	1.80877e-20	667	-117.09	184	-38.65	22
hsa-miR-619-5p	ZNF445	1757	-370.45	200	-47.05	22	14855	0.413851	1.74008e-12	667	-117.09	184	-38.65	22
hsa-miR-619-5p	ZNF546	549	-113.03	184	-38.65	22	764	0.47598	7.74926e-17	667	-117.09	184	-38.65	22
hsa-miR-619-5p	ZNF780B	534	-109.3	200	-42.09	22	6097	0.435359	6.8916e-14	667	-117.09	184	-38.65	22
hsa-miR-623	ADAMTS13	151	-28.4	151	-28.4	23	1280	0.510805	1.08023e-19	154	-20.43	154	-20.43	23
hsa-miR-623	CENPT	318	-58.05	161	-29.41	23	1478	0.42316	4.36234e-13	154	-20.43	154	-20.43	23
hsa-miR-623	ING5	165	-31.23	165	-31.23	23	1683	0.403928	6.98269e-12	154	-20.43	154	-20.43	23
hsa-miR-630	B3GAT2	166	-23.38	166	-23.38	22	4450	0.446192	1.23329e-14	157	-21.75	157	-21.75	22
hsa-miR-630	INO80D	153	-25.13	153	-25.13	22	10647	0.425763	3.0086e-13	157	-21.75	157	-21.75	22
hsa-miR-630	NBPF9	152	-23.64	152	-23.64	22	1518	0.485133	1.50228e-17	157	-21.75	157	-21.75	22
hsa-miR-630	ZNF445	163	-28.01	163	-28.01	22	14855	0.413851	1.74008e-12	157	-21.75	157	-21.75	22
hsa-miR-33b-3p	KCTD7	150	-22.38	150	-22.38	22	3017	0.499173	1.08723e-18	156	-26.21	156	-26.21	22
hsa-miR-33b-3p	TEP1	152	-30.98	152	-30.98	22	3347	0.464827	5.57134e-16	156	-26.21	156	-26.21	22
hsa-miR-632	B3GAT2	158	-20.68	158	-20.68	19	4450	0.446192	1.23329e-14	163	-29.21	163	-29.21	19
hsa-miR-632	KDM6A	154	-21.74	154	-21.74	19	2201	0.45918	1.45858e-15	163	-29.21	163	-29.21	19
hsa-miR-632	NR2C2	158	-25.15	158	-25.15	19	6265	0.484432	1.70664e-17	163	-29.21	163	-29.21	19
hsa-miR-632	TSC1	154	-20.86	154	-20.86	19	4885	0.472064	1.56342e-16	163	-29.21	163	-29.21	19
hsa-miR-632	ZNF445	167	-25.24	167	-25.24	19	14855	0.413851	1.74008e-12	163	-29.21	163	-29.21	19
hsa-miR-632	ZNF589	158	-23.22	158	-23.22	19	3371	0.516722	3.36958e-20	163	-29.21	163	-29.21	19
hsa-miR-634	INO80D	163	-25.92	163	-25.92	22	10647	0.425763	3.0086e-13	305	-46.66	155	-25.07	22
hsa-miR-634	ZBTB40	170	-25.32	170	-25.32	22	4761	0.519874	1.80877e-20	305	-46.66	155	-25.07	22
hsa-miR-635	LPIN3	150	-22.35	150	-22.35	23	1534	0.496014	1.93887e-18	156	-24.37	156	-24.37	23
hsa-miR-635	OSBPL7	152	-21.7	152	-21.7	23	1560	0.487356	1.00388e-17	156	-24.37	156	-24.37	23
hsa-miR-635	ZNF445	154	-22.66	154	-22.66	23	14855	0.413851	1.74008e-12	156	-24.37	156	-24.37	23
hsa-miR-637	ADAMTS13	308	-56.66	156	-32.73	24	1280	0.510805	1.08023e-19	159	-25.76	159	-25.76	24
hsa-miR-637	ADAT2	155	-29.87	155	-29.87	24	5631	0.450285	6.41509e-15	159	-25.76	159	-25.76	24
hsa-miR-637	CENPT	154	-29.56	154	-29.56	24	1478	0.42316	4.36234e-13	159	-25.76	159	-25.76	24
hsa-miR-637	COL27A1	628	-115.57	161	-33.02	24	3873	0.518954	2.16374e-20	159	-25.76	159	-25.76	24
hsa-miR-637	ING5	154	-33.52	154	-33.52	24	1683	0.403928	6.98269e-12	159	-25.76	159	-25.76	24
hsa-miR-637	INO80D	165	-34.58	165	-34.58	24	10647	0.425763	3.0086e-13	159	-25.76	159	-25.76	24
hsa-miR-637	KCNAB3	153	-32.28	153	-32.28	24	2277	0.482706	2.33368e-17	159	-25.76	159	-25.76	24
hsa-miR-637	KIAA2026	154	-23.34	154	-23.34	24	3951	0.412176	2.20047e-12	159	-25.76	159	-25.76	24
hsa-miR-637	LENG8	172	-35.9	172	-35.9	24	1088	0.617121	1.49272e-30	159	-25.76	159	-25.76	24
hsa-miR-637	LPIN3	161	-31.86	161	-31.86	24	1534	0.496014	1.93887e-18	159	-25.76	159	-25.76	24
hsa-miR-637	LUC7L	161	-40.12	161	-40.12	24	1241	0.480953	3.18989e-17	159	-25.76	159	-25.76	24
hsa-miR-637	MAPK8IP3	637	-120.95	168	-34.07	24	1492	0.520918	1.45996e-20	159	-25.76	159	-25.76	24
hsa-miR-637	MTX3	156	-32.09	156	-32.09	24	5654	0.440814	2.93674e-14	159	-25.76	159	-25.76	24
hsa-miR-637	MYO15B	152	-24.39	152	-24.39	24	1730	0.475013	9.2676e-17	159	-25.76	159	-25.76	24
hsa-miR-637	OSBPL7	302	-54.39	152	-29.83	24	1560	0.487356	1.00388e-17	159	-25.76	159	-25.76	24
hsa-miR-637	SH2B1	152	-20.3	152	-20.3	24	392	0.49094	5.08134e-18	159	-25.76	159	-25.76	24
hsa-miR-637	SRGAP3	151	-23.44	151	-23.44	24	2568	0.400667	1.0924e-11	159	-25.76	159	-25.76	24
hsa-miR-637	TSC1	180	-34.71	180	-34.71	24	4885	0.472064	1.56342e-16	159	-25.76	159	-25.76	24
hsa-miR-637	ZNF445	473	-88.12	166	-34.25	24	14855	0.413851	1.74008e-12	159	-25.76	159	-25.76	24
hsa-miR-637	ZSCAN29	157	-27.06	157	-27.06	24	731	0.408806	3.51395e-12	159	-25.76	159	-25.76	24
hsa-miR-638	KCNAB3	150	-46.67	150	-46.67	25	2277	0.482706	2.33368e-17	153	-27.36	153	-27.36	25
hsa-miR-638	MYH7B	166	-38.67	166	-38.67	25	248	0.477939	5.51862e-17	153	-27.36	153	-27.36	25
hsa-miR-638	MZF1	159	-32.92	159	-32.92	25	1228	0.525923	5.1646e-21	153	-27.36	153	-27.36	25
hsa-miR-642a-3p	NIPSNAP3B	162	-20.72	162	-20.72	22	433	0.415409	1.38449e-12	159	-25.73	159	-25.73	22
hsa-miR-642a-3p	PRPF39	167	-25.89	167	-25.89	22	3171	0.524558	6.89069e-21	159	-25.73	159	-25.73	22
hsa-miR-642a-3p	TSC1	161	-31.34	161	-31.34	22	4885	0.472064	1.56342e-16	159	-25.73	159	-25.73	22
hsa-miR-647	COL27A1	158	-22.76	158	-22.76	21	3873	0.518954	2.16374e-20	330	-47.19	166	-26.11	21
hsa-miR-647	DNAJC27	312	-45.54	156	-25.47	21	4107	0.437301	5.09643e-14	330	-47.19	166	-26.11	21
hsa-miR-647	PCGF3	175	-31.48	175	-31.48	21	713	0.505827	2.90495e-19	330	-47.19	166	-26.11	21
hsa-miR-647	TSC1	151	-20.61	151	-20.61	21	4885	0.472064	1.56342e-16	330	-47.19	166	-26.11	21
hsa-miR-647	ZNF445	155	-20.71	155	-20.71	21	14855	0.413851	1.74008e-12	330	-47.19	166	-26.11	21
hsa-miR-650	DNAJC27	155	-24.34	155	-24.34	21	4107	0.437301	5.09643e-14	150	-31.9	150	-31.9	21
hsa-miR-650	FAM186A	157	-21.75	157	-21.75	21	1015	0.409859	3.04817e-12	150	-31.9	150	-31.9	21
hsa-miR-650	LUC7L	155	-28.15	155	-28.15	21	1241	0.480953	3.18989e-17	150	-31.9	150	-31.9	21
hsa-miR-650	MAPK8IP3	305	-51.79	155	-28.18	21	1492	0.520918	1.45996e-20	150	-31.9	150	-31.9	21
hsa-miR-650	PTCH2	155	-24.65	155	-24.65	21	845	0.426531	2.68457e-13	150	-31.9	150	-31.9	21
hsa-miR-650	SRGAP3	175	-28.82	175	-28.82	21	2568	0.400667	1.0924e-11	150	-31.9	150	-31.9	21
hsa-miR-650	TBC1D3B	166	-30.91	166	-30.91	21	113	0.46923	2.55078e-16	150	-31.9	150	-31.9	21
hsa-miR-650	ZNF445	322	-55.19	166	-27.81	21	14855	0.413851	1.74008e-12	150	-31.9	150	-31.9	21
hsa-miR-650	ZNF780B	166	-27.38	166	-27.38	21	6097	0.435359	6.8916e-14	150	-31.9	150	-31.9	21
hsa-miR-661	ADAMTS13	314	-58.91	160	-31.82	24	1280	0.510805	1.08023e-19	152	-27.89	152	-27.89	24
hsa-miR-661	CCDC57	154	-25.6	154	-25.6	24	264	0.444607	1.58561e-14	152	-27.89	152	-27.89	24
hsa-miR-661	CENPT	156	-26.69	156	-26.69	24	1478	0.42316	4.36234e-13	152	-27.89	152	-27.89	24
hsa-miR-661	COL27A1	318	-57.56	167	-29.95	24	3873	0.518954	2.16374e-20	152	-27.89	152	-27.89	24
hsa-miR-661	GRIPAP1	159	-30.95	159	-30.95	24	287	0.424935	3.38682e-13	152	-27.89	152	-27.89	24
hsa-miR-661	ING5	168	-34.05	168	-34.05	24	1683	0.403928	6.98269e-12	152	-27.89	152	-27.89	24
hsa-miR-661	KCTD7	150	-23.74	150	-23.74	24	3017	0.499173	1.08723e-18	152	-27.89	152	-27.89	24
hsa-miR-661	KDM6A	156	-33.35	156	-33.35	24	2201	0.45918	1.45858e-15	152	-27.89	152	-27.89	24
hsa-miR-661	LTB4R2	154	-26.6	154	-26.6	24	312	0.443811	1.8114e-14	152	-27.89	152	-27.89	24
hsa-miR-661	MAPK8IP3	161	-31.89	161	-31.89	24	1492	0.520918	1.45996e-20	152	-27.89	152	-27.89	24
hsa-miR-661	MDM4	151	-24.46	151	-24.46	24	8437	0.532045	1.47563e-21	152	-27.89	152	-27.89	24
hsa-miR-661	MSH5	150	-22.55	150	-22.55	24	634	0.442443	2.24704e-14	152	-27.89	152	-27.89	24
hsa-miR-661	MTX3	153	-22.7	153	-22.7	24	5654	0.440814	2.93674e-14	152	-27.89	152	-27.89	24
hsa-miR-661	MYO15B	158	-30.81	158	-30.81	24	1730	0.475013	9.2676e-17	152	-27.89	152	-27.89	24
hsa-miR-661	NR2C2	151	-28.52	151	-28.52	24	6265	0.484432	1.70664e-17	152	-27.89	152	-27.89	24
hsa-miR-661	OSBPL7	150	-25.26	150	-25.26	24	1560	0.487356	1.00388e-17	152	-27.89	152	-27.89	24
hsa-miR-661	ZBTB40	311	-53.78	160	-30.05	24	4761	0.519874	1.80877e-20	152	-27.89	152	-27.89	24
hsa-miR-661	ZNF445	464	-76.59	157	-29.28	24	14855	0.413851	1.74008e-12	152	-27.89	152	-27.89	24
hsa-miR-662	CENPT	158	-20.38	158	-20.38	21	1478	0.42316	4.36234e-13	303	-50.42	153	-26.52	21
hsa-miR-662	ZNF445	153	-22.09	153	-22.09	21	14855	0.413851	1.74008e-12	303	-50.42	153	-26.52	21
hsa-miR-663a	ADAMTS13	157	-33.44	157	-33.44	22	1280	0.510805	1.08023e-19	153	-26.71	153	-26.71	22
hsa-miR-663a	CCDC57	157	-31.49	157	-31.49	22	264	0.444607	1.58561e-14	153	-26.71	153	-26.71	22
hsa-miR-663a	MAPK8IP3	156	-27.16	156	-27.16	22	1492	0.520918	1.45996e-20	153	-26.71	153	-26.71	22
hsa-miR-663a	OSBPL7	313	-66.36	158	-34.29	22	1560	0.487356	1.00388e-17	153	-26.71	153	-26.71	22
hsa-miR-449b-5p	KDM6A	484	-71.29	165	-29.12	22	2201	0.45918	1.45858e-15	162	-28.47	162	-28.47	22
hsa-miR-449b-5p	LPIN3	153	-22.44	153	-22.44	22	1534	0.496014	1.93887e-18	162	-28.47	162	-28.47	22
hsa-miR-449b-5p	TEP1	152	-23.3	152	-23.3	22	3347	0.464827	5.57134e-16	162	-28.47	162	-28.47	22
hsa-miR-449b-5p	ZNF780B	151	-24.86	151	-24.86	22	6097	0.435359	6.8916e-14	162	-28.47	162	-28.47	22
hsa-miR-653-3p	ADAMTS13	157	-20.64	157	-20.64	22	1280	0.510805	1.08023e-19	162	-24.28	162	-24.28	22
hsa-miR-653-3p	ING5	153	-20.33	153	-20.33	22	1683	0.403928	6.98269e-12	162	-24.28	162	-24.28	22
hsa-miR-653-3p	TEP1	158	-20.04	158	-20.04	22	3347	0.464827	5.57134e-16	162	-24.28	162	-24.28	22
hsa-miR-653-3p	ZBTB40	303	-41.79	152	-21.48	22	4761	0.519874	1.80877e-20	162	-24.28	162	-24.28	22
hsa-miR-658	LPIN3	153	-30.78	153	-30.78	25	1534	0.496014	1.93887e-18	150	-28.47	150	-28.47	25
hsa-miR-658	MDM4	153	-31.38	153	-31.38	25	8437	0.532045	1.47563e-21	150	-28.47	150	-28.47	25
hsa-miR-658	MSH5	153	-29.56	153	-29.56	25	634	0.442443	2.24704e-14	150	-28.47	150	-28.47	25
hsa-miR-658	MTX3	153	-31.51	153	-31.51	25	5654	0.440814	2.93674e-14	150	-28.47	150	-28.47	25
hsa-miR-658	MZF1	154	-37.54	154	-37.54	25	1228	0.525923	5.1646e-21	150	-28.47	150	-28.47	25
hsa-miR-658	ZNF589	153	-28.05	153	-28.05	25	3371	0.516722	3.36958e-20	150	-28.47	150	-28.47	25
hsa-miR-660-3p	BTAF1	160	-23.79	160	-23.79	21	1388	0.523674	8.25535e-21	301	-45.68	151	-24.61	21
hsa-miR-660-3p	CCDC57	154	-22.75	154	-22.75	21	264	0.444607	1.58561e-14	301	-45.68	151	-24.61	21
hsa-miR-660-3p	COL27A1	155	-23.29	155	-23.29	21	3873	0.518954	2.16374e-20	301	-45.68	151	-24.61	21
hsa-miR-660-3p	CXorf23	153	-20.88	153	-20.88	21	1321	0.442941	2.08259e-14	301	-45.68	151	-24.61	21
hsa-miR-660-3p	DNAJC27	158	-24.94	158	-24.94	21	4107	0.437301	5.09643e-14	301	-45.68	151	-24.61	21
hsa-miR-660-3p	GRIPAP1	165	-22.54	165	-22.54	21	287	0.424935	3.38682e-13	301	-45.68	151	-24.61	21
hsa-miR-660-3p	ING5	150	-21.3	150	-21.3	21	1683	0.403928	6.98269e-12	301	-45.68	151	-24.61	21
hsa-miR-660-3p	INO80D	155	-23.48	155	-23.48	21	10647	0.425763	3.0086e-13	301	-45.68	151	-24.61	21
hsa-miR-660-3p	KDM6A	151	-25.72	151	-25.72	21	2201	0.45918	1.45858e-15	301	-45.68	151	-24.61	21
hsa-miR-660-3p	LUC7L	306	-47.56	156	-24.69	21	1241	0.480953	3.18989e-17	301	-45.68	151	-24.61	21
hsa-miR-660-3p	MDM4	158	-24.94	158	-24.94	21	8437	0.532045	1.47563e-21	301	-45.68	151	-24.61	21
hsa-miR-660-3p	NBPF9	169	-28.63	169	-28.63	21	1518	0.485133	1.50228e-17	301	-45.68	151	-24.61	21
hsa-miR-660-3p	SRGAP3	158	-24.71	158	-24.71	21	2568	0.400667	1.0924e-11	301	-45.68	151	-24.61	21
hsa-miR-660-3p	ZNF445	326	-43.69	164	-22.25	21	14855	0.413851	1.74008e-12	301	-45.68	151	-24.61	21
hsa-miR-660-3p	ZNF546	162	-24.73	162	-24.73	21	764	0.47598	7.74926e-17	301	-45.68	151	-24.61	21
hsa-miR-660-3p	ZXDC	150	-21.93	150	-21.93	21	1380	0.416157	1.23789e-12	301	-45.68	151	-24.61	21
hsa-miR-1264	LPIN3	151	-21.53	151	-21.53	23	1534	0.496014	1.93887e-18	314	-40.57	163	-20.42	23
hsa-miR-1264	ZBTB40	174	-23.94	174	-23.94	23	4761	0.519874	1.80877e-20	314	-40.57	163	-20.42	23
hsa-miR-767-5p	ADAT2	151	-23.9	151	-23.9	23	5631	0.450285	6.41509e-15	463	-82.38	159	-27.57	23
hsa-miR-767-5p	FAM186A	162	-26.75	162	-26.75	23	1015	0.409859	3.04817e-12	463	-82.38	159	-27.57	23
hsa-miR-767-5p	KCTD7	150	-23.85	150	-23.85	23	3017	0.499173	1.08723e-18	463	-82.38	159	-27.57	23
hsa-miR-767-5p	NR2C2	150	-27.25	150	-27.25	23	6265	0.484432	1.70664e-17	463	-82.38	159	-27.57	23
hsa-miR-767-5p	PRPF39	164	-22.79	164	-22.79	23	3171	0.524558	6.89069e-21	463	-82.38	159	-27.57	23
hsa-miR-767-5p	PTCH2	164	-22.67	164	-22.67	23	845	0.426531	2.68457e-13	463	-82.38	159	-27.57	23
hsa-miR-767-5p	TSC1	157	-20.47	157	-20.47	23	4885	0.472064	1.56342e-16	463	-82.38	159	-27.57	23
hsa-miR-767-3p	B3GAT2	160	-27.64	160	-27.64	23	4450	0.446192	1.23329e-14	155	-24.26	155	-24.26	23
hsa-miR-767-3p	CEMP1	159	-25.11	159	-25.11	23	28	0.413803	1.74928e-12	155	-24.26	155	-24.26	23
hsa-miR-767-3p	COL27A1	166	-26.96	166	-26.96	23	3873	0.518954	2.16374e-20	155	-24.26	155	-24.26	23
hsa-miR-767-3p	KCTD7	152	-23.68	152	-23.68	23	3017	0.499173	1.08723e-18	155	-24.26	155	-24.26	23
hsa-miR-767-3p	PRPF39	159	-21.38	159	-21.38	23	3171	0.524558	6.89069e-21	155	-24.26	155	-24.26	23
hsa-miR-767-3p	ZNF780B	158	-21.33	158	-21.33	23	6097	0.435359	6.8916e-14	155	-24.26	155	-24.26	23
hsa-miR-1224-5p	MAPK8IP3	157	-27.9	157	-27.9	19	1492	0.520918	1.45996e-20	150	-21.59	150	-21.59	19
hsa-miR-1224-5p	TEP1	317	-52.1	160	-27.67	19	3347	0.464827	5.57134e-16	150	-21.59	150	-21.59	19
hsa-miR-1224-5p	ZNF445	311	-49.19	156	-26.47	19	14855	0.413851	1.74008e-12	150	-21.59	150	-21.59	19
hsa-miR-1224-3p	ING5	157	-21.25	157	-21.25	21	1683	0.403928	6.98269e-12	641	-113.45	166	-31.56	21
hsa-miR-1224-3p	INTS3	150	-27.07	150	-27.07	21	352	0.486097	1.25552e-17	641	-113.45	166	-31.56	21
hsa-miR-1224-3p	KCTD7	161	-31.63	161	-31.63	21	3017	0.499173	1.08723e-18	641	-113.45	166	-31.56	21
hsa-miR-1224-3p	MAPK8IP3	151	-21.24	151	-21.24	21	1492	0.520918	1.45996e-20	641	-113.45	166	-31.56	21
hsa-miR-1224-3p	MDM4	321	-59.49	165	-33.21	21	8437	0.532045	1.47563e-21	641	-113.45	166	-31.56	21
hsa-miR-1224-3p	NR2C2	151	-24.15	151	-24.15	21	6265	0.484432	1.70664e-17	641	-113.45	166	-31.56	21
hsa-miR-1224-3p	OSBPL7	151	-25.22	151	-25.22	21	1560	0.487356	1.00388e-17	641	-113.45	166	-31.56	21
hsa-miR-1224-3p	PAN2	160	-26.41	160	-26.41	21	1386	0.548686	3.91653e-23	641	-113.45	166	-31.56	21
hsa-miR-1224-3p	PARP6	153	-24.83	153	-24.83	21	733	0.406984	4.53169e-12	641	-113.45	166	-31.56	21
hsa-miR-1224-3p	SNRNP70	159	-30	159	-30	21	1028	0.477628	5.83129e-17	641	-113.45	166	-31.56	21
hsa-miR-1224-3p	SPDYE5	157	-41.51	157	-41.51	21	1517	0.530159	2.12793e-21	641	-113.45	166	-31.56	21
hsa-miR-1224-3p	SRGAP3	157	-24.33	157	-24.33	21	2568	0.400667	1.0924e-11	641	-113.45	166	-31.56	21
hsa-miR-1224-3p	ZNF445	312	-53.34	156	-26.7	21	14855	0.413851	1.74008e-12	641	-113.45	166	-31.56	21
hsa-miR-1224-3p	ZNF780B	150	-23.97	150	-23.97	21	6097	0.435359	6.8916e-14	641	-113.45	166	-31.56	21
hsa-miR-151b	SRGAP3	151	-21.67	151	-21.67	18	2568	0.400667	1.0924e-11	151	-20.14	151	-20.14	18
hsa-miR-151b	ZNF449	155	-21.16	155	-21.16	18	1416	0.504875	3.50306e-19	151	-20.14	151	-20.14	18
hsa-miR-320b	ADAT2	335	-49.1	172	-26.81	22	5631	0.450285	6.41509e-15	167	-23.06	167	-23.06	22
hsa-miR-320b	INO80D	153	-22.47	153	-22.47	22	10647	0.425763	3.0086e-13	167	-23.06	167	-23.06	22
hsa-miR-320b	MAPK8IP3	177	-28.43	177	-28.43	22	1492	0.520918	1.45996e-20	167	-23.06	167	-23.06	22
hsa-miR-320b	TSC1	170	-26.28	170	-26.28	22	4885	0.472064	1.56342e-16	167	-23.06	167	-23.06	22
hsa-miR-320b	ZSCAN29	176	-28.62	176	-28.62	22	731	0.408806	3.51395e-12	167	-23.06	167	-23.06	22
hsa-miR-1296-3p	HSF4	160	-29.28	160	-29.28	22	160	0.463699	6.79537e-16	154	-21.77	154	-21.77	22
hsa-miR-1296-3p	KCTD7	155	-24.92	155	-24.92	22	3017	0.499173	1.08723e-18	154	-21.77	154	-21.77	22
hsa-miR-1296-3p	NICN1	150	-24.28	150	-24.28	22	1230	0.442913	2.0867e-14	154	-21.77	154	-21.77	22
hsa-miR-1271-3p	ANKS3	164	-27.3	164	-27.3	22	398	0.472168	1.54536e-16	155	-21.49	155	-21.49	22
hsa-miR-1271-3p	B3GAT2	152	-23.53	152	-23.53	22	4450	0.446192	1.23329e-14	155	-21.49	155	-21.49	22
hsa-miR-1271-3p	CCNL1	170	-27.07	170	-27.07	22	1669	0.511916	8.74566e-20	155	-21.49	155	-21.49	22
hsa-miR-1271-3p	KCNAB3	155	-21.03	155	-21.03	22	2277	0.482706	2.33368e-17	155	-21.49	155	-21.49	22
hsa-miR-1271-3p	KDM6A	170	-30.53	170	-30.53	22	2201	0.45918	1.45858e-15	155	-21.49	155	-21.49	22
hsa-miR-1271-3p	MDM4	159	-23.24	159	-23.24	22	8437	0.532045	1.47563e-21	155	-21.49	155	-21.49	22
hsa-miR-1271-3p	MTX3	155	-21.5	155	-21.5	22	5654	0.440814	2.93674e-14	155	-21.49	155	-21.49	22
hsa-miR-1271-3p	PABPC1L	155	-25.73	155	-25.73	22	897	0.516205	3.6919e-20	155	-21.49	155	-21.49	22
hsa-miR-1271-3p	SRGAP3	156	-20.05	156	-20.05	22	2568	0.400667	1.0924e-11	155	-21.49	155	-21.49	22
hsa-miR-1271-3p	TEP1	156	-22.88	156	-22.88	22	3347	0.464827	5.57134e-16	155	-21.49	155	-21.49	22
hsa-miR-1271-3p	TRPV1	155	-21.22	155	-21.22	22	1371	0.427889	2.17715e-13	155	-21.49	155	-21.49	22
hsa-miR-1271-3p	ZNF445	312	-51.68	157	-31.26	22	14855	0.413851	1.74008e-12	155	-21.49	155	-21.49	22
hsa-miR-1301-3p	ADAMTS13	165	-27.75	165	-27.75	24	1280	0.510805	1.08023e-19	307	-58.08	154	-31.98	24
hsa-miR-1301-3p	B3GAT2	156	-24.07	156	-24.07	24	4450	0.446192	1.23329e-14	307	-58.08	154	-31.98	24
hsa-miR-1301-3p	CDK5RAP3	314	-47.27	160	-23.81	24	1456	0.491658	4.4474e-18	307	-58.08	154	-31.98	24
hsa-miR-1301-3p	CENPT	150	-22.53	150	-22.53	24	1478	0.42316	4.36234e-13	307	-58.08	154	-31.98	24
hsa-miR-1301-3p	DNAJC27	314	-50.7	159	-27.19	24	4107	0.437301	5.09643e-14	307	-58.08	154	-31.98	24
hsa-miR-1301-3p	EWSR1	154	-20.51	154	-20.51	24	363	0.401244	1.01041e-11	307	-58.08	154	-31.98	24
hsa-miR-1301-3p	GRIPAP1	318	-51.74	160	-26.39	24	287	0.424935	3.38682e-13	307	-58.08	154	-31.98	24
hsa-miR-1301-3p	KCNAB3	155	-28.25	155	-28.25	24	2277	0.482706	2.33368e-17	307	-58.08	154	-31.98	24
hsa-miR-1301-3p	KIAA2026	156	-22.19	156	-22.19	24	3951	0.412176	2.20047e-12	307	-58.08	154	-31.98	24
hsa-miR-1301-3p	LPIN3	155	-20.76	155	-20.76	24	1534	0.496014	1.93887e-18	307	-58.08	154	-31.98	24
hsa-miR-1301-3p	MDM4	154	-27.01	154	-27.01	24	8437	0.532045	1.47563e-21	307	-58.08	154	-31.98	24
hsa-miR-1301-3p	MTX3	163	-23.2	163	-23.2	24	5654	0.440814	2.93674e-14	307	-58.08	154	-31.98	24
hsa-miR-1301-3p	MYO15B	163	-23.74	163	-23.74	24	1730	0.475013	9.2676e-17	307	-58.08	154	-31.98	24
hsa-miR-1301-3p	OSBPL7	154	-25.96	154	-25.96	24	1560	0.487356	1.00388e-17	307	-58.08	154	-31.98	24
hsa-miR-1301-3p	PARP6	154	-21.4	154	-21.4	24	733	0.406984	4.53169e-12	307	-58.08	154	-31.98	24
hsa-miR-1301-3p	PCGF3	152	-23.33	152	-23.33	24	713	0.505827	2.90495e-19	307	-58.08	154	-31.98	24
hsa-miR-1301-3p	SRGAP3	156	-20.54	156	-20.54	24	2568	0.400667	1.0924e-11	307	-58.08	154	-31.98	24
hsa-miR-1301-3p	TTN	154	-23.07	154	-23.07	24	485	0.413675	1.78044e-12	307	-58.08	154	-31.98	24
hsa-miR-1301-3p	UBQLNL	152	-24.73	152	-24.73	24	621	0.408176	3.83592e-12	307	-58.08	154	-31.98	24
hsa-miR-1301-3p	ZBTB40	167	-22.41	167	-22.41	24	4761	0.519874	1.80877e-20	307	-58.08	154	-31.98	24
hsa-miR-1301-3p	ZNF182	154	-22.73	154	-22.73	24	1315	0.514775	4.86141e-20	307	-58.08	154	-31.98	24
hsa-miR-1301-3p	ZNF445	154	-22.66	154	-22.66	24	14855	0.413851	1.74008e-12	307	-58.08	154	-31.98	24
hsa-miR-1301-3p	ZSCAN29	152	-23.45	152	-23.45	24	731	0.408806	3.51395e-12	307	-58.08	154	-31.98	24
hsa-miR-1185-2-3p	INO80D	151	-20.55	151	-20.55	22	10647	0.425763	3.0086e-13	151	-22.71	151	-22.71	22
hsa-miR-1185-2-3p	KCTD7	157	-20.63	157	-20.63	22	3017	0.499173	1.08723e-18	151	-22.71	151	-22.71	22
hsa-miR-449c-5p	COL27A1	159	-20.27	159	-20.27	25	3873	0.518954	2.16374e-20	160	-25.6	160	-25.6	25
hsa-miR-449c-5p	DNAJC27	157	-24.47	157	-24.47	25	4107	0.437301	5.09643e-14	160	-25.6	160	-25.6	25
hsa-miR-449c-5p	ING5	157	-25.32	157	-25.32	25	1683	0.403928	6.98269e-12	160	-25.6	160	-25.6	25
hsa-miR-449c-5p	KCTD7	155	-21.6	155	-21.6	25	3017	0.499173	1.08723e-18	160	-25.6	160	-25.6	25
hsa-miR-449c-5p	KDM6A	156	-28.95	156	-28.95	25	2201	0.45918	1.45858e-15	160	-25.6	160	-25.6	25
hsa-miR-449c-5p	NKTR	151	-21.28	151	-21.28	25	2758	0.662432	7.71738e-36	160	-25.6	160	-25.6	25
hsa-miR-449c-5p	ZBTB40	162	-23.22	162	-23.22	25	4761	0.519874	1.80877e-20	160	-25.6	160	-25.6	25
hsa-miR-449c-3p	ANKRD10	161	-25.74	161	-25.74	23	339	0.424394	3.64959e-13	158	-29.03	158	-29.03	23
hsa-miR-449c-3p	DNAJC27	150	-23.14	150	-23.14	23	4107	0.437301	5.09643e-14	158	-29.03	158	-29.03	23
hsa-miR-449c-3p	MDM4	155	-28.71	155	-28.71	23	8437	0.532045	1.47563e-21	158	-29.03	158	-29.03	23
hsa-miR-449c-3p	TTN	166	-25.18	166	-25.18	23	485	0.413675	1.78044e-12	158	-29.03	158	-29.03	23
hsa-miR-766-5p	ADAT2	154	-20.08	154	-20.08	22	5631	0.450285	6.41509e-15	631	-106.28	175	-29.51	22
hsa-miR-766-5p	B3GAT2	156	-22.92	156	-22.92	22	4450	0.446192	1.23329e-14	631	-106.28	175	-29.51	22
hsa-miR-766-5p	CDK5RAP3	165	-25.12	165	-25.12	22	1456	0.491658	4.4474e-18	631	-106.28	175	-29.51	22
hsa-miR-766-5p	DNAJC27	151	-23.31	151	-23.31	22	4107	0.437301	5.09643e-14	631	-106.28	175	-29.51	22
hsa-miR-766-5p	ING5	153	-21.75	153	-21.75	22	1683	0.403928	6.98269e-12	631	-106.28	175	-29.51	22
hsa-miR-766-5p	KCTD7	155	-20.12	155	-20.12	22	3017	0.499173	1.08723e-18	631	-106.28	175	-29.51	22
hsa-miR-766-5p	KIAA2026	161	-21.43	161	-21.43	22	3951	0.412176	2.20047e-12	631	-106.28	175	-29.51	22
hsa-miR-766-5p	LENG8	159	-33.25	159	-33.25	22	1088	0.617121	1.49272e-30	631	-106.28	175	-29.51	22
hsa-miR-766-5p	NR2C2	154	-20.47	154	-20.47	22	6265	0.484432	1.70664e-17	631	-106.28	175	-29.51	22
hsa-miR-766-5p	OR10AD1	157	-25.61	157	-25.61	22	256	0.40888	3.48865e-12	631	-106.28	175	-29.51	22
hsa-miR-766-5p	TEP1	152	-24.02	152	-24.02	22	3347	0.464827	5.57134e-16	631	-106.28	175	-29.51	22
hsa-miR-766-5p	ZXDC	160	-24.47	160	-24.47	22	1380	0.416157	1.23789e-12	631	-106.28	175	-29.51	22
hsa-miR-762	ADAMTS13	308	-54.46	158	-28.39	22	1280	0.510805	1.08023e-19	795	-165.2	169	-38.77	22
hsa-miR-762	CENPT	472	-115.27	162	-45.49	22	1478	0.42316	4.36234e-13	795	-165.2	169	-38.77	22
hsa-miR-762	LENG8	156	-29.56	156	-29.56	22	1088	0.617121	1.49272e-30	795	-165.2	169	-38.77	22
hsa-miR-762	LPIN3	150	-36.19	150	-36.19	22	1534	0.496014	1.93887e-18	795	-165.2	169	-38.77	22
hsa-miR-762	MAPK8IP3	306	-59.4	155	-30.23	22	1492	0.520918	1.45996e-20	795	-165.2	169	-38.77	22
hsa-miR-762	NR2C2	303	-59.72	152	-31.14	22	6265	0.484432	1.70664e-17	795	-165.2	169	-38.77	22
hsa-miR-762	OR10AD1	164	-33.58	164	-33.58	22	256	0.40888	3.48865e-12	795	-165.2	169	-38.77	22
hsa-miR-762	PABPC1L	153	-39.04	153	-39.04	22	897	0.516205	3.6919e-20	795	-165.2	169	-38.77	22
hsa-miR-762	PARP6	160	-31.77	160	-31.77	22	733	0.406984	4.53169e-12	795	-165.2	169	-38.77	22
hsa-miR-762	SH2B1	300	-48.21	150	-24.63	22	392	0.49094	5.08134e-18	795	-165.2	169	-38.77	22
hsa-miR-762	SNRNP70	156	-33.22	156	-33.22	22	1028	0.477628	5.83129e-17	795	-165.2	169	-38.77	22
hsa-miR-762	SRGAP3	156	-31.36	156	-31.36	22	2568	0.400667	1.0924e-11	795	-165.2	169	-38.77	22
hsa-miR-762	TBC1D3	151	-32.45	151	-32.45	22	315	0.479493	4.15133e-17	795	-165.2	169	-38.77	22
hsa-miR-762	ZBTB40	152	-28.06	152	-28.06	22	4761	0.519874	1.80877e-20	795	-165.2	169	-38.77	22
hsa-miR-762	ZNF445	152	-26.57	152	-26.57	22	14855	0.413851	1.74008e-12	795	-165.2	169	-38.77	22
hsa-miR-762	ZNF589	157	-24.4	157	-24.4	22	3371	0.516722	3.36958e-20	795	-165.2	169	-38.77	22
hsa-miR-762	ZXDC	157	-42.89	157	-42.89	22	1380	0.416157	1.23789e-12	795	-165.2	169	-38.77	22
hsa-miR-670-5p	COL27A1	151	-24.75	151	-24.75	20	3873	0.518954	2.16374e-20	154	-21.07	154	-21.07	20
hsa-miR-670-5p	NBPF9	153	-21.51	153	-21.51	20	1518	0.485133	1.50228e-17	154	-21.07	154	-21.07	20
hsa-miR-670-5p	PAN2	152	-23.36	152	-23.36	20	1386	0.548686	3.91653e-23	154	-21.07	154	-21.07	20
hsa-miR-670-5p	ZNF449	157	-23.87	157	-23.87	20	1416	0.504875	3.50306e-19	154	-21.07	154	-21.07	20
hsa-miR-670-5p	ZNF589	156	-25.72	156	-25.72	20	3371	0.516722	3.36958e-20	154	-21.07	154	-21.07	20
hsa-miR-764	ANKS3	161	-28.27	161	-28.27	22	398	0.472168	1.54536e-16	150	-21.39	150	-21.39	22
hsa-miR-764	CDK5RAP3	152	-24.13	152	-24.13	22	1456	0.491658	4.4474e-18	150	-21.39	150	-21.39	22
hsa-miR-764	DNAJC27	321	-42.83	163	-22.82	22	4107	0.437301	5.09643e-14	150	-21.39	150	-21.39	22
hsa-miR-764	MYSM1	164	-21.72	164	-21.72	22	5246	0.483657	1.97598e-17	150	-21.39	150	-21.39	22
hsa-miR-764	TEP1	162	-25.76	162	-25.76	22	3347	0.464827	5.57134e-16	150	-21.39	150	-21.39	22
hsa-miR-764	TSC1	161	-23.78	161	-23.78	22	4885	0.472064	1.56342e-16	150	-21.39	150	-21.39	22
hsa-miR-764	ZNF445	153	-24.78	153	-24.78	22	14855	0.413851	1.74008e-12	150	-21.39	150	-21.39	22
hsa-miR-765	ADAT2	154	-24.96	154	-24.96	21	5631	0.450285	6.41509e-15	468	-76	163	-27.16	21
hsa-miR-765	CCDC57	153	-21.9	153	-21.9	21	264	0.444607	1.58561e-14	468	-76	163	-27.16	21
hsa-miR-765	CENPT	157	-26.25	157	-26.25	21	1478	0.42316	4.36234e-13	468	-76	163	-27.16	21
hsa-miR-765	COL27A1	173	-31.13	173	-31.13	21	3873	0.518954	2.16374e-20	468	-76	163	-27.16	21
hsa-miR-765	INO80D	475	-72.58	165	-27.2	21	10647	0.425763	3.0086e-13	468	-76	163	-27.16	21
hsa-miR-765	INTS3	158	-26.45	158	-26.45	21	352	0.486097	1.25552e-17	468	-76	163	-27.16	21
hsa-miR-765	KCNAB3	158	-23.96	158	-23.96	21	2277	0.482706	2.33368e-17	468	-76	163	-27.16	21
hsa-miR-765	KIAA2026	615	-90.92	156	-26.6	21	3951	0.412176	2.20047e-12	468	-76	163	-27.16	21
hsa-miR-765	LENG8	304	-45.67	154	-23.53	21	1088	0.617121	1.49272e-30	468	-76	163	-27.16	21
hsa-miR-765	LPIN3	303	-41.29	152	-20.73	21	1534	0.496014	1.93887e-18	468	-76	163	-27.16	21
hsa-miR-765	NR2C2	159	-21.88	159	-21.88	21	6265	0.484432	1.70664e-17	468	-76	163	-27.16	21
hsa-miR-765	NXF1	167	-25.36	167	-25.36	21	305	0.611996	6.04004e-30	468	-76	163	-27.16	21
hsa-miR-765	OSBPL7	471	-74.33	167	-26.95	21	1560	0.487356	1.00388e-17	468	-76	163	-27.16	21
hsa-miR-765	PAN2	152	-24.74	152	-24.74	21	1386	0.548686	3.91653e-23	468	-76	163	-27.16	21
hsa-miR-765	PTCH2	159	-24.7	159	-24.7	21	845	0.426531	2.68457e-13	468	-76	163	-27.16	21
hsa-miR-765	TSC1	158	-27.18	158	-27.18	21	4885	0.472064	1.56342e-16	468	-76	163	-27.16	21
hsa-miR-765	ZNF782	152	-21.56	152	-21.56	21	932	0.435533	6.71313e-14	468	-76	163	-27.16	21
hsa-miR-770-5p	KDM6A	158	-26.7	158	-26.7	23	2201	0.45918	1.45858e-15	150	-24.86	150	-24.86	23
hsa-miR-770-5p	NR2C2	151	-29.69	151	-29.69	23	6265	0.484432	1.70664e-17	150	-24.86	150	-24.86	23
hsa-miR-770-5p	PAN2	150	-23.86	150	-23.86	23	1386	0.548686	3.91653e-23	150	-24.86	150	-24.86	23
hsa-miR-770-5p	SGSM2	152	-25.69	152	-25.69	23	201	0.469771	2.35179e-16	150	-24.86	150	-24.86	23
hsa-miR-770-5p	TSC1	150	-22.82	150	-22.82	23	4885	0.472064	1.56342e-16	150	-24.86	150	-24.86	23
hsa-miR-890	ADAT2	150	-22.34	150	-22.34	21	5631	0.450285	6.41509e-15	154	-22.09	154	-22.09	21
hsa-miR-892b	B3GAT2	167	-25.64	167	-25.64	22	4450	0.446192	1.23329e-14	327	-44.23	164	-22.92	22
hsa-miR-892b	CCNL1	168	-26.32	168	-26.32	22	1669	0.511916	8.74566e-20	327	-44.23	164	-22.92	22
hsa-miR-892b	CDK5RAP3	151	-20.51	151	-20.51	22	1456	0.491658	4.4474e-18	327	-44.23	164	-22.92	22
hsa-miR-892b	CENPT	150	-22.96	150	-22.96	22	1478	0.42316	4.36234e-13	327	-44.23	164	-22.92	22
hsa-miR-892b	KCTD7	156	-23.48	156	-23.48	22	3017	0.499173	1.08723e-18	327	-44.23	164	-22.92	22
hsa-miR-892b	NR2C2	153	-21.61	153	-21.61	22	6265	0.484432	1.70664e-17	327	-44.23	164	-22.92	22
hsa-miR-892b	SLTM	152	-25.91	152	-25.91	22	818	0.464209	6.21441e-16	327	-44.23	164	-22.92	22
hsa-miR-892b	TSC1	172	-31.9	172	-31.9	22	4885	0.472064	1.56342e-16	327	-44.23	164	-22.92	22
hsa-miR-892b	ZNF445	161	-35	161	-35	22	14855	0.413851	1.74008e-12	327	-44.23	164	-22.92	22
hsa-miR-892b	ZNF449	158	-25.05	158	-25.05	22	1416	0.504875	3.50306e-19	327	-44.23	164	-22.92	22
hsa-miR-541-3p	ATG16L2	157	-24.17	157	-24.17	22	240	0.579729	2.7191e-26	475	-70.74	161	-25.29	22
hsa-miR-541-3p	COL27A1	162	-29.88	162	-29.88	22	3873	0.518954	2.16374e-20	475	-70.74	161	-25.29	22
hsa-miR-541-3p	KCNAB3	150	-24.47	150	-24.47	22	2277	0.482706	2.33368e-17	475	-70.74	161	-25.29	22
hsa-miR-541-3p	MAPK8IP3	152	-22.11	152	-22.11	22	1492	0.520918	1.45996e-20	475	-70.74	161	-25.29	22
hsa-miR-541-3p	MDM4	150	-21.8	150	-21.8	22	8437	0.532045	1.47563e-21	475	-70.74	161	-25.29	22
hsa-miR-541-3p	NICN1	170	-29.49	170	-29.49	22	1230	0.442913	2.0867e-14	475	-70.74	161	-25.29	22
hsa-miR-541-3p	NR2C2	150	-29.95	150	-29.95	22	6265	0.484432	1.70664e-17	475	-70.74	161	-25.29	22
hsa-miR-541-3p	OSBPL7	154	-20.02	154	-20.02	22	1560	0.487356	1.00388e-17	475	-70.74	161	-25.29	22
hsa-miR-541-3p	TEP1	155	-21.59	155	-21.59	22	3347	0.464827	5.57134e-16	475	-70.74	161	-25.29	22
hsa-miR-541-3p	TRPV1	155	-22.36	155	-22.36	22	1371	0.427889	2.17715e-13	475	-70.74	161	-25.29	22
hsa-miR-541-3p	ZNF589	151	-21.47	151	-21.47	22	3371	0.516722	3.36958e-20	475	-70.74	161	-25.29	22
hsa-miR-708-5p	LPIN3	153	-24.22	153	-24.22	23	1534	0.496014	1.93887e-18	303	-46.85	153	-25.1	23
hsa-miR-708-5p	OR10AD1	154	-22.45	154	-22.45	23	256	0.40888	3.48865e-12	303	-46.85	153	-25.1	23
hsa-miR-708-5p	PAN2	152	-23.37	152	-23.37	23	1386	0.548686	3.91653e-23	303	-46.85	153	-25.1	23
hsa-miR-708-5p	SRGAP3	154	-24.07	154	-24.07	23	2568	0.400667	1.0924e-11	303	-46.85	153	-25.1	23
hsa-miR-885-3p	ADAT2	166	-29.37	166	-29.37	22	5631	0.450285	6.41509e-15	150	-25.73	150	-25.73	22
hsa-miR-885-3p	CCDC57	156	-25.33	156	-25.33	22	264	0.444607	1.58561e-14	150	-25.73	150	-25.73	22
hsa-miR-885-3p	ING5	150	-26.13	150	-26.13	22	1683	0.403928	6.98269e-12	150	-25.73	150	-25.73	22
hsa-miR-885-3p	KCNAB3	156	-29.43	156	-29.43	22	2277	0.482706	2.33368e-17	150	-25.73	150	-25.73	22
hsa-miR-885-3p	LENG8	312	-57.39	158	-30.58	22	1088	0.617121	1.49272e-30	150	-25.73	150	-25.73	22
hsa-miR-885-3p	LPIN3	157	-30.41	157	-30.41	22	1534	0.496014	1.93887e-18	150	-25.73	150	-25.73	22
hsa-miR-885-3p	LTB4R2	158	-29.93	158	-29.93	22	312	0.443811	1.8114e-14	150	-25.73	150	-25.73	22
hsa-miR-885-3p	MAPK8IP3	150	-23.62	150	-23.62	22	1492	0.520918	1.45996e-20	150	-25.73	150	-25.73	22
hsa-miR-885-3p	MYH7B	152	-27.33	152	-27.33	22	248	0.477939	5.51862e-17	150	-25.73	150	-25.73	22
hsa-miR-885-3p	TEP1	155	-27.87	155	-27.87	22	3347	0.464827	5.57134e-16	150	-25.73	150	-25.73	22
hsa-miR-877-3p	CENPT	316	-54.85	163	-32.82	21	1478	0.42316	4.36234e-13	164	-23.25	164	-23.25	21
hsa-miR-877-3p	COL27A1	169	-32.44	169	-32.44	21	3873	0.518954	2.16374e-20	164	-23.25	164	-23.25	21
hsa-miR-877-3p	CRIPAK	167	-26.96	167	-26.96	21	137	0.463647	6.83443e-16	164	-23.25	164	-23.25	21
hsa-miR-877-3p	ING5	150	-20.51	150	-20.51	21	1683	0.403928	6.98269e-12	164	-23.25	164	-23.25	21
hsa-miR-877-3p	LPIN3	168	-29.48	168	-29.48	21	1534	0.496014	1.93887e-18	164	-23.25	164	-23.25	21
hsa-miR-877-3p	LUC7L	166	-34.6	166	-34.6	21	1241	0.480953	3.18989e-17	164	-23.25	164	-23.25	21
hsa-miR-877-3p	MAPK8IP3	150	-43.16	150	-43.16	21	1492	0.520918	1.45996e-20	164	-23.25	164	-23.25	21
hsa-miR-877-3p	NIPSNAP3B	150	-22.1	150	-22.1	21	433	0.415409	1.38449e-12	164	-23.25	164	-23.25	21
hsa-miR-877-3p	NKTR	157	-24.47	157	-24.47	21	2758	0.662432	7.71738e-36	164	-23.25	164	-23.25	21
hsa-miR-877-3p	OSBPL7	154	-25.43	154	-25.43	21	1560	0.487356	1.00388e-17	164	-23.25	164	-23.25	21
hsa-miR-877-3p	SNRNP70	150	-21.25	150	-21.25	21	1028	0.477628	5.83129e-17	164	-23.25	164	-23.25	21
hsa-miR-877-3p	SPDYE1	156	-27.18	156	-27.18	21	1501	0.533001	1.20844e-21	164	-23.25	164	-23.25	21
hsa-miR-877-3p	SPDYE5	156	-27.18	156	-27.18	21	1517	0.530159	2.12793e-21	164	-23.25	164	-23.25	21
hsa-miR-877-3p	ZNF445	154	-24.67	154	-24.67	21	14855	0.413851	1.74008e-12	164	-23.25	164	-23.25	21
hsa-miR-665	ADAMTS13	152	-22.75	152	-22.75	20	1280	0.510805	1.08023e-19	163	-27.35	163	-27.35	20
hsa-miR-665	ADAT2	155	-30.53	155	-30.53	20	5631	0.450285	6.41509e-15	163	-27.35	163	-27.35	20
hsa-miR-665	AGAP4	163	-28.36	163	-28.36	20	313	0.497662	1.4168e-18	163	-27.35	163	-27.35	20
hsa-miR-665	AGAP6	163	-28.36	163	-28.36	20	311	0.526059	5.05132e-21	163	-27.35	163	-27.35	20
hsa-miR-665	ATG16L2	160	-27.67	160	-27.67	20	240	0.579729	2.7191e-26	163	-27.35	163	-27.35	20
hsa-miR-665	CDK5RAP3	162	-29.41	162	-29.41	20	1456	0.491658	4.4474e-18	163	-27.35	163	-27.35	20
hsa-miR-665	COL27A1	312	-49.42	158	-24.92	20	3873	0.518954	2.16374e-20	163	-27.35	163	-27.35	20
hsa-miR-665	ING5	314	-58.24	159	-32.49	20	1683	0.403928	6.98269e-12	163	-27.35	163	-27.35	20
hsa-miR-665	INO80D	153	-24.54	153	-24.54	20	10647	0.425763	3.0086e-13	163	-27.35	163	-27.35	20
hsa-miR-665	MAPK8IP3	161	-34.13	161	-34.13	20	1492	0.520918	1.45996e-20	163	-27.35	163	-27.35	20
hsa-miR-665	MDM4	941	-160.22	161	-28.11	20	8437	0.532045	1.47563e-21	163	-27.35	163	-27.35	20
hsa-miR-665	MSH5	321	-48.78	167	-28.57	20	634	0.442443	2.24704e-14	163	-27.35	163	-27.35	20
hsa-miR-665	MTX3	159	-26.72	159	-26.72	20	5654	0.440814	2.93674e-14	163	-27.35	163	-27.35	20
hsa-miR-665	MYO15B	157	-22.49	157	-22.49	20	1730	0.475013	9.2676e-17	163	-27.35	163	-27.35	20
hsa-miR-665	MZF1	152	-25.2	152	-25.2	20	1228	0.525923	5.1646e-21	163	-27.35	163	-27.35	20
hsa-miR-665	NICN1	152	-28.22	152	-28.22	20	1230	0.442913	2.0867e-14	163	-27.35	163	-27.35	20
hsa-miR-665	OSBPL7	174	-30.87	174	-30.87	20	1560	0.487356	1.00388e-17	163	-27.35	163	-27.35	20
hsa-miR-665	PABPC1L	150	-20.47	150	-20.47	20	897	0.516205	3.6919e-20	163	-27.35	163	-27.35	20
hsa-miR-665	TEP1	159	-21.43	159	-21.43	20	3347	0.464827	5.57134e-16	163	-27.35	163	-27.35	20
hsa-miR-665	TRPV1	167	-28.66	167	-28.66	20	1371	0.427889	2.17715e-13	163	-27.35	163	-27.35	20
hsa-miR-665	ZBTB40	154	-21.77	154	-21.77	20	4761	0.519874	1.80877e-20	163	-27.35	163	-27.35	20
hsa-miR-665	ZNF445	800	-147.99	165	-39.2	20	14855	0.413851	1.74008e-12	163	-27.35	163	-27.35	20
hsa-miR-665	ZNF780B	322	-58.1	162	-32.16	20	6097	0.435359	6.8916e-14	163	-27.35	163	-27.35	20
hsa-miR-301b-3p	B3GAT2	163	-21.72	163	-21.72	23	4450	0.446192	1.23329e-14	176	-20.55	176	-20.55	23
hsa-miR-921	CCDC154	153	-25.65	153	-25.65	25	408	0.420174	6.87848e-13	309	-49.76	157	-27.2	25
hsa-miR-921	TSC1	158	-22.73	158	-22.73	25	4885	0.472064	1.56342e-16	309	-49.76	157	-27.2	25
hsa-miR-921	ZNF782	161	-24.5	161	-24.5	25	932	0.435533	6.71313e-14	309	-49.76	157	-27.2	25
hsa-miR-933	CCDC154	158	-24.64	158	-24.64	22	408	0.420174	6.87848e-13	150	-23.07	150	-23.07	22
hsa-miR-935	MTX3	168	-20.44	168	-20.44	23	5654	0.440814	2.93674e-14	153	-26.22	153	-26.22	23
hsa-miR-935	RBM25	157	-21.47	157	-21.47	23	677	0.563829	1.22112e-24	153	-26.22	153	-26.22	23
hsa-miR-935	ZBTB40	151	-22.71	151	-22.71	23	4761	0.519874	1.80877e-20	153	-26.22	153	-26.22	23
hsa-miR-936	INO80D	158	-20.77	158	-20.77	22	10647	0.425763	3.0086e-13	302	-42.78	152	-22.69	22
hsa-miR-936	NR2C2	159	-21.81	159	-21.81	22	6265	0.484432	1.70664e-17	302	-42.78	152	-22.69	22
hsa-miR-936	OSBPL7	151	-25.15	151	-25.15	22	1560	0.487356	1.00388e-17	302	-42.78	152	-22.69	22
hsa-miR-936	PAN2	150	-29.33	150	-29.33	22	1386	0.548686	3.91653e-23	302	-42.78	152	-22.69	22
hsa-miR-936	ZBTB40	150	-25.53	150	-25.53	22	4761	0.519874	1.80877e-20	302	-42.78	152	-22.69	22
hsa-miR-938	FAM193B	157	-25.25	157	-25.25	22	391	0.53031	2.07432e-21	151	-21.16	151	-21.16	22
hsa-miR-938	ZNF445	308	-47.29	154	-25.46	22	14855	0.413851	1.74008e-12	151	-21.16	151	-21.16	22
hsa-miR-940	MAPK8IP3	464	-72.73	161	-26.71	21	1492	0.520918	1.45996e-20	154	-28.75	154	-28.75	21
hsa-miR-940	TEP1	155	-24.65	155	-24.65	21	3347	0.464827	5.57134e-16	154	-28.75	154	-28.75	21
hsa-miR-940	ZNF546	151	-20.49	151	-20.49	21	764	0.47598	7.74926e-17	154	-28.75	154	-28.75	21
hsa-miR-941	COL27A1	160	-25.98	160	-25.98	23	3873	0.518954	2.16374e-20	150	-22.98	150	-22.98	23
hsa-miR-941	NBPF9	153	-30.81	153	-30.81	23	1518	0.485133	1.50228e-17	150	-22.98	150	-22.98	23
hsa-miR-942-5p	B3GAT2	150	-21.05	150	-21.05	22	4450	0.446192	1.23329e-14	163	-26.2	163	-26.2	22
hsa-miR-942-5p	CCNL1	151	-23.21	151	-23.21	22	1669	0.511916	8.74566e-20	163	-26.2	163	-26.2	22
hsa-miR-942-5p	CDK5RAP3	167	-25.21	167	-25.21	22	1456	0.491658	4.4474e-18	163	-26.2	163	-26.2	22
hsa-miR-942-5p	GRIPAP1	151	-20.07	151	-20.07	22	287	0.424935	3.38682e-13	163	-26.2	163	-26.2	22
hsa-miR-942-5p	LUC7L	154	-23.01	154	-23.01	22	1241	0.480953	3.18989e-17	163	-26.2	163	-26.2	22
hsa-miR-942-5p	OSBPL7	159	-20.36	159	-20.36	22	1560	0.487356	1.00388e-17	163	-26.2	163	-26.2	22
hsa-miR-942-5p	PHC1	153	-20.52	153	-20.52	22	476	0.41366	1.78055e-12	163	-26.2	163	-26.2	22
hsa-miR-942-5p	SRGAP3	150	-25.01	150	-25.01	22	2568	0.400667	1.0924e-11	163	-26.2	163	-26.2	22
hsa-miR-942-5p	ZNF782	155	-22.24	155	-22.24	22	932	0.435533	6.71313e-14	163	-26.2	163	-26.2	22
hsa-miR-297	LRP5L	150	-25.26	150	-25.26	21	378	0.513521	6.32485e-20	345	-46.09	175	-23.93	21
hsa-miR-297	TRPV1	152	-20.13	152	-20.13	21	1371	0.427889	2.17715e-13	345	-46.09	175	-23.93	21
hsa-miR-1182	CACNA1F	150	-21.8	150	-21.8	23	311	0.432404	1.0851e-13	962	-149.51	165	-26.21	23
hsa-miR-1182	COL27A1	309	-58.9	157	-33.1	23	3873	0.518954	2.16374e-20	962	-149.51	165	-26.21	23
hsa-miR-1182	FAM193B	176	-33.99	176	-33.99	23	391	0.53031	2.07432e-21	962	-149.51	165	-26.21	23
hsa-miR-1182	LENG8	151	-24.34	151	-24.34	23	1088	0.617121	1.49272e-30	962	-149.51	165	-26.21	23
hsa-miR-1182	MTX3	155	-23.48	155	-23.48	23	5654	0.440814	2.93674e-14	962	-149.51	165	-26.21	23
hsa-miR-1182	MYSM1	155	-22.95	155	-22.95	23	5246	0.483657	1.97598e-17	962	-149.51	165	-26.21	23
hsa-miR-1182	OSBPL7	155	-22.66	155	-22.66	23	1560	0.487356	1.00388e-17	962	-149.51	165	-26.21	23
hsa-miR-1182	SPIN3	151	-23.62	151	-23.62	23	1116	0.426242	2.79888e-13	962	-149.51	165	-26.21	23
hsa-miR-1182	SRGAP3	304	-53.69	152	-31.99	23	2568	0.400667	1.0924e-11	962	-149.51	165	-26.21	23
hsa-miR-1182	ZNF445	158	-25.47	158	-25.47	23	14855	0.413851	1.74008e-12	962	-149.51	165	-26.21	23
hsa-miR-1183	ADAT2	150	-29.02	150	-29.02	27	5631	0.450285	6.41509e-15	928	-161.25	162	-32.02	27
hsa-miR-1183	B3GAT2	302	-50.92	151	-26.99	27	4450	0.446192	1.23329e-14	928	-161.25	162	-32.02	27
hsa-miR-1183	BTAF1	167	-29	167	-29	27	1388	0.523674	8.25535e-21	928	-161.25	162	-32.02	27
hsa-miR-1183	CCNL1	162	-25.86	162	-25.86	27	1669	0.511916	8.74566e-20	928	-161.25	162	-32.02	27
hsa-miR-1183	INO80D	315	-60.81	160	-32.75	27	10647	0.425763	3.0086e-13	928	-161.25	162	-32.02	27
hsa-miR-1183	KIAA2026	463	-82.94	157	-29.08	27	3951	0.412176	2.20047e-12	928	-161.25	162	-32.02	27
hsa-miR-1183	MDM4	158	-20.31	158	-20.31	27	8437	0.532045	1.47563e-21	928	-161.25	162	-32.02	27
hsa-miR-1183	MYO15B	152	-26.98	152	-26.98	27	1730	0.475013	9.2676e-17	928	-161.25	162	-32.02	27
hsa-miR-1183	NFAT5	160	-20.88	160	-20.88	27	1131	0.431667	1.21846e-13	928	-161.25	162	-32.02	27
hsa-miR-1183	NKTR	153	-30.07	153	-30.07	27	2758	0.662432	7.71738e-36	928	-161.25	162	-32.02	27
hsa-miR-1183	RBM25	154	-26.54	154	-26.54	27	677	0.563829	1.22112e-24	928	-161.25	162	-32.02	27
hsa-miR-1183	TSC1	169	-29.88	169	-29.88	27	4885	0.472064	1.56342e-16	928	-161.25	162	-32.02	27
hsa-miR-1183	ZNF445	152	-25.46	152	-25.46	27	14855	0.413851	1.74008e-12	928	-161.25	162	-32.02	27
hsa-miR-1184	ADAMTS13	153	-23.48	153	-23.48	23	1280	0.510805	1.08023e-19	154	-20.34	154	-20.34	23
hsa-miR-1184	CDK5RAP3	158	-22.99	158	-22.99	23	1456	0.491658	4.4474e-18	154	-20.34	154	-20.34	23
hsa-miR-1184	GRIPAP1	154	-21.63	154	-21.63	23	287	0.424935	3.38682e-13	154	-20.34	154	-20.34	23
hsa-miR-1184	INO80D	481	-66.24	169	-25.41	23	10647	0.425763	3.0086e-13	154	-20.34	154	-20.34	23
hsa-miR-1184	KDM6A	312	-48.77	162	-28.19	23	2201	0.45918	1.45858e-15	154	-20.34	154	-20.34	23
hsa-miR-1184	MAPK8IP3	162	-24.9	162	-24.9	23	1492	0.520918	1.45996e-20	154	-20.34	154	-20.34	23
hsa-miR-1184	MZF1	316	-46.78	159	-24.6	23	1228	0.525923	5.1646e-21	154	-20.34	154	-20.34	23
hsa-miR-1184	NR2C2	153	-25.05	153	-25.05	23	6265	0.484432	1.70664e-17	154	-20.34	154	-20.34	23
hsa-miR-1184	OSBPL7	163	-24.32	163	-24.32	23	1560	0.487356	1.00388e-17	154	-20.34	154	-20.34	23
hsa-miR-1184	SRGAP3	156	-23.77	156	-23.77	23	2568	0.400667	1.0924e-11	154	-20.34	154	-20.34	23
hsa-miR-1184	TEP1	162	-23.38	162	-23.38	23	3347	0.464827	5.57134e-16	154	-20.34	154	-20.34	23
hsa-miR-1184	TRPV1	152	-24.1	152	-24.1	23	1371	0.427889	2.17715e-13	154	-20.34	154	-20.34	23
hsa-miR-1184	ZNF182	158	-23.34	158	-23.34	23	1315	0.514775	4.86141e-20	154	-20.34	154	-20.34	23
hsa-miR-1225-3p	ADAMTS13	155	-25.85	155	-25.85	22	1280	0.510805	1.08023e-19	154	-27.71	154	-27.71	22
hsa-miR-1225-3p	CENPT	152	-30.04	152	-30.04	22	1478	0.42316	4.36234e-13	154	-27.71	154	-27.71	22
hsa-miR-1225-3p	COL27A1	162	-24.94	162	-24.94	22	3873	0.518954	2.16374e-20	154	-27.71	154	-27.71	22
hsa-miR-1225-3p	LENG8	154	-37.14	154	-37.14	22	1088	0.617121	1.49272e-30	154	-27.71	154	-27.71	22
hsa-miR-1225-3p	MAPK8IP3	314	-53.23	161	-30.55	22	1492	0.520918	1.45996e-20	154	-27.71	154	-27.71	22
hsa-miR-1225-3p	SPDYE1	155	-26.09	155	-26.09	22	1501	0.533001	1.20844e-21	154	-27.71	154	-27.71	22
hsa-miR-1225-3p	SPDYE5	155	-26.09	155	-26.09	22	1517	0.530159	2.12793e-21	154	-27.71	154	-27.71	22
hsa-miR-1229-5p	ADAMTS13	159	-33.11	159	-33.11	24	1280	0.510805	1.08023e-19	320	-51.62	162	-26.39	24
hsa-miR-1229-5p	ADAT2	158	-34.53	158	-34.53	24	5631	0.450285	6.41509e-15	320	-51.62	162	-26.39	24
hsa-miR-1229-5p	COL27A1	304	-60.69	154	-32	24	3873	0.518954	2.16374e-20	320	-51.62	162	-26.39	24
hsa-miR-1229-5p	MAPK8IP3	150	-32.7	150	-32.7	24	1492	0.520918	1.45996e-20	320	-51.62	162	-26.39	24
hsa-miR-1229-5p	NICN1	150	-24.28	150	-24.28	24	1230	0.442913	2.0867e-14	320	-51.62	162	-26.39	24
hsa-miR-1229-5p	OSBPL7	154	-35.07	154	-35.07	24	1560	0.487356	1.00388e-17	320	-51.62	162	-26.39	24
hsa-miR-1229-5p	PRPF39	162	-34.24	162	-34.24	24	3171	0.524558	6.89069e-21	320	-51.62	162	-26.39	24
hsa-miR-1229-5p	SPIN3	153	-22.12	153	-22.12	24	1116	0.426242	2.79888e-13	320	-51.62	162	-26.39	24
hsa-miR-1229-5p	ZBTB40	158	-28.14	158	-28.14	24	4761	0.519874	1.80877e-20	320	-51.62	162	-26.39	24
hsa-miR-1229-5p	ZNF445	153	-31.73	153	-31.73	24	14855	0.413851	1.74008e-12	320	-51.62	162	-26.39	24
hsa-miR-1229-5p	ZNF449	150	-21.35	150	-21.35	24	1416	0.504875	3.50306e-19	320	-51.62	162	-26.39	24
hsa-miR-1229-5p	ZNF780B	159	-27.96	159	-27.96	24	6097	0.435359	6.8916e-14	320	-51.62	162	-26.39	24
hsa-miR-1229-3p	ADAT2	152	-20.01	152	-20.01	23	5631	0.450285	6.41509e-15	154	-26.47	154	-26.47	23
hsa-miR-1229-3p	COL27A1	152	-23.3	152	-23.3	23	3873	0.518954	2.16374e-20	154	-26.47	154	-26.47	23
hsa-miR-1229-3p	KCTD7	165	-26.3	165	-26.3	23	3017	0.499173	1.08723e-18	154	-26.47	154	-26.47	23
hsa-miR-1229-3p	TRPV1	150	-26.57	150	-26.57	23	1371	0.427889	2.17715e-13	154	-26.47	154	-26.47	23
hsa-miR-1229-3p	TSC1	152	-27	152	-27	23	4885	0.472064	1.56342e-16	154	-26.47	154	-26.47	23
hsa-miR-1229-3p	ZBTB40	163	-20.51	163	-20.51	23	4761	0.519874	1.80877e-20	154	-26.47	154	-26.47	23
hsa-miR-1229-3p	ZNF445	305	-55.91	154	-31.89	23	14855	0.413851	1.74008e-12	154	-26.47	154	-26.47	23
hsa-miR-1229-3p	ZNF780B	150	-25.36	150	-25.36	23	6097	0.435359	6.8916e-14	154	-26.47	154	-26.47	23
hsa-miR-1229-3p	ZXDC	152	-28.22	152	-28.22	23	1380	0.416157	1.23789e-12	154	-26.47	154	-26.47	23
hsa-miR-1233-5p	ADAT2	156	-31.22	156	-31.22	22	5631	0.450285	6.41509e-15	616	-109.76	156	-31.9	22
hsa-miR-1233-5p	COL27A1	153	-25	153	-25	22	3873	0.518954	2.16374e-20	616	-109.76	156	-31.9	22
hsa-miR-1233-5p	ING5	154	-28.3	154	-28.3	22	1683	0.403928	6.98269e-12	616	-109.76	156	-31.9	22
hsa-miR-1233-5p	KCNAB3	151	-27.76	151	-27.76	22	2277	0.482706	2.33368e-17	616	-109.76	156	-31.9	22
hsa-miR-1233-5p	LPIN3	155	-26.39	155	-26.39	22	1534	0.496014	1.93887e-18	616	-109.76	156	-31.9	22
hsa-miR-1233-5p	MAPK8IP3	155	-32.9	155	-32.9	22	1492	0.520918	1.45996e-20	616	-109.76	156	-31.9	22
hsa-miR-1233-5p	MDM4	311	-60.9	156	-36.86	22	8437	0.532045	1.47563e-21	616	-109.76	156	-31.9	22
hsa-miR-1233-5p	MTX3	307	-60.45	155	-33.81	22	5654	0.440814	2.93674e-14	616	-109.76	156	-31.9	22
hsa-miR-1233-5p	MYO15B	154	-24.34	154	-24.34	22	1730	0.475013	9.2676e-17	616	-109.76	156	-31.9	22
hsa-miR-1233-5p	MYSM1	161	-27.47	161	-27.47	22	5246	0.483657	1.97598e-17	616	-109.76	156	-31.9	22
hsa-miR-1233-5p	NR2C2	151	-24.39	151	-24.39	22	6265	0.484432	1.70664e-17	616	-109.76	156	-31.9	22
hsa-miR-1233-5p	PTCH2	157	-24.55	157	-24.55	22	845	0.426531	2.68457e-13	616	-109.76	156	-31.9	22
hsa-miR-1233-5p	SRGAP3	154	-27.25	154	-27.25	22	2568	0.400667	1.0924e-11	616	-109.76	156	-31.9	22
hsa-miR-1233-5p	TRPV1	156	-36.86	156	-36.86	22	1371	0.427889	2.17715e-13	616	-109.76	156	-31.9	22
hsa-miR-1233-5p	ZNF445	157	-33.89	157	-33.89	22	14855	0.413851	1.74008e-12	616	-109.76	156	-31.9	22
hsa-miR-1233-5p	ZNF780B	156	-34.4	156	-34.4	22	6097	0.435359	6.8916e-14	616	-109.76	156	-31.9	22
hsa-miR-1236-5p	KCNAB3	150	-27.92	150	-27.92	22	2277	0.482706	2.33368e-17	151	-25.06	151	-25.06	22
hsa-miR-1236-5p	NR2C2	150	-28.97	150	-28.97	22	6265	0.484432	1.70664e-17	151	-25.06	151	-25.06	22
hsa-miR-1236-5p	ZBTB40	150	-21.37	150	-21.37	22	4761	0.519874	1.80877e-20	151	-25.06	151	-25.06	22
hsa-miR-1236-3p	ADAT2	153	-20.46	153	-20.46	22	5631	0.450285	6.41509e-15	176	-28.63	176	-28.63	22
hsa-miR-1236-3p	COL27A1	171	-31.36	171	-31.36	22	3873	0.518954	2.16374e-20	176	-28.63	176	-28.63	22
hsa-miR-1236-3p	CRIPAK	161	-24.84	161	-24.84	22	137	0.463647	6.83443e-16	176	-28.63	176	-28.63	22
hsa-miR-1236-3p	DNAJC27	304	-50.14	154	-25.1	22	4107	0.437301	5.09643e-14	176	-28.63	176	-28.63	22
hsa-miR-1236-3p	LUC7L	164	-29.92	164	-29.92	22	1241	0.480953	3.18989e-17	176	-28.63	176	-28.63	22
hsa-miR-1236-3p	NKTR	176	-34.7	176	-34.7	22	2758	0.662432	7.71738e-36	176	-28.63	176	-28.63	22
hsa-miR-1236-3p	PHC1	162	-22.32	162	-22.32	22	476	0.41366	1.78055e-12	176	-28.63	176	-28.63	22
hsa-miR-1236-3p	SH2B1	152	-29.06	152	-29.06	22	392	0.49094	5.08134e-18	176	-28.63	176	-28.63	22
hsa-miR-1236-3p	ZNF182	159	-22.03	159	-22.03	22	1315	0.514775	4.86141e-20	176	-28.63	176	-28.63	22
hsa-miR-1236-3p	ZNF445	304	-46.04	154	-25.59	22	14855	0.413851	1.74008e-12	176	-28.63	176	-28.63	22
hsa-miR-1236-3p	ZNF589	164	-22.32	164	-22.32	22	3371	0.516722	3.36958e-20	176	-28.63	176	-28.63	22
hsa-miR-1237-5p	MAPK8IP3	150	-26.21	150	-26.21	21	1492	0.520918	1.45996e-20	474	-91.23	163	-33.31	21
hsa-miR-1237-5p	MYH7B	155	-21.52	155	-21.52	21	248	0.477939	5.51862e-17	474	-91.23	163	-33.31	21
hsa-miR-1237-5p	PABPC1L	151	-30.77	151	-30.77	21	897	0.516205	3.6919e-20	474	-91.23	163	-33.31	21
hsa-miR-1237-3p	CACNA1F	150	-31.33	150	-31.33	21	311	0.432404	1.0851e-13	157	-24.74	157	-24.74	21
hsa-miR-1237-3p	ING5	153	-31.72	153	-31.72	21	1683	0.403928	6.98269e-12	157	-24.74	157	-24.74	21
hsa-miR-1237-3p	SRGAP3	161	-28.18	161	-28.18	21	2568	0.400667	1.0924e-11	157	-24.74	157	-24.74	21
hsa-miR-1237-3p	ZNF445	341	-73.29	179	-38.01	21	14855	0.413851	1.74008e-12	157	-24.74	157	-24.74	21
hsa-miR-1237-3p	ZNF589	155	-29.33	155	-29.33	21	3371	0.516722	3.36958e-20	157	-24.74	157	-24.74	21
hsa-miR-1238-5p	CWC25	155	-24.33	155	-24.33	23	470	0.411954	2.26761e-12	157	-25.28	157	-25.28	23
hsa-miR-1238-5p	DNAJC27	175	-27.18	175	-27.18	23	4107	0.437301	5.09643e-14	157	-25.28	157	-25.28	23
hsa-miR-1238-5p	OSBPL7	159	-24.23	159	-24.23	23	1560	0.487356	1.00388e-17	157	-25.28	157	-25.28	23
hsa-miR-1238-5p	RBM25	153	-23.42	153	-23.42	23	677	0.563829	1.22112e-24	157	-25.28	157	-25.28	23
hsa-miR-1238-5p	ZNF589	158	-25.48	158	-25.48	23	3371	0.516722	3.36958e-20	157	-25.28	157	-25.28	23
hsa-miR-1200	CCNL1	155	-20.27	155	-20.27	22	1669	0.511916	8.74566e-20	150	-26.23	150	-26.23	22
hsa-miR-1200	MAPK8IP3	152	-21.86	152	-21.86	22	1492	0.520918	1.45996e-20	150	-26.23	150	-26.23	22
hsa-miR-1200	NR2C2	150	-26.65	150	-26.65	22	6265	0.484432	1.70664e-17	150	-26.23	150	-26.23	22
hsa-miR-663b	COL27A1	155	-33.01	155	-33.01	22	3873	0.518954	2.16374e-20	150	-22.36	150	-22.36	22
hsa-miR-663b	DNAJC27	156	-24.11	156	-24.11	22	4107	0.437301	5.09643e-14	150	-22.36	150	-22.36	22
hsa-miR-663b	LENG8	157	-39.34	157	-39.34	22	1088	0.617121	1.49272e-30	150	-22.36	150	-22.36	22
hsa-miR-663b	MYO15B	151	-30.98	151	-30.98	22	1730	0.475013	9.2676e-17	150	-22.36	150	-22.36	22
hsa-miR-663b	NICN1	309	-57.63	158	-33.36	22	1230	0.442913	2.0867e-14	150	-22.36	150	-22.36	22
hsa-miR-663b	TEP1	160	-27.07	160	-27.07	22	3347	0.464827	5.57134e-16	150	-22.36	150	-22.36	22
hsa-miR-663b	ZBTB40	150	-27.02	150	-27.02	22	4761	0.519874	1.80877e-20	150	-22.36	150	-22.36	22
hsa-miR-1204	KIAA2026	162	-25.1	162	-25.1	21	3951	0.412176	2.20047e-12	155	-26.73	155	-26.73	21
hsa-miR-1204	PCGF3	154	-23.08	154	-23.08	21	713	0.505827	2.90495e-19	155	-26.73	155	-26.73	21
hsa-miR-1204	ZXDC	155	-28.39	155	-28.39	21	1380	0.416157	1.23789e-12	155	-26.73	155	-26.73	21
hsa-miR-1207-5p	ADAMTS13	164	-37.98	164	-37.98	21	1280	0.510805	1.08023e-19	1250	-225.09	163	-34.18	21
hsa-miR-1207-5p	CCDC57	151	-30.15	151	-30.15	21	264	0.444607	1.58561e-14	1250	-225.09	163	-34.18	21
hsa-miR-1207-5p	CENPT	306	-47.45	156	-26.24	21	1478	0.42316	4.36234e-13	1250	-225.09	163	-34.18	21
hsa-miR-1207-5p	COL27A1	314	-60.43	158	-36.13	21	3873	0.518954	2.16374e-20	1250	-225.09	163	-34.18	21
hsa-miR-1207-5p	LENG8	323	-59.76	164	-35.61	21	1088	0.617121	1.49272e-30	1250	-225.09	163	-34.18	21
hsa-miR-1207-5p	MAPK8IP3	783	-142.62	167	-35.35	21	1492	0.520918	1.45996e-20	1250	-225.09	163	-34.18	21
hsa-miR-1207-5p	MYO15B	163	-30.17	163	-30.17	21	1730	0.475013	9.2676e-17	1250	-225.09	163	-34.18	21
hsa-miR-1207-5p	MYSM1	457	-82.27	154	-28.72	21	5246	0.483657	1.97598e-17	1250	-225.09	163	-34.18	21
hsa-miR-1207-5p	NBPF9	157	-23.53	157	-23.53	21	1518	0.485133	1.50228e-17	1250	-225.09	163	-34.18	21
hsa-miR-1207-5p	NICN1	158	-28.49	158	-28.49	21	1230	0.442913	2.0867e-14	1250	-225.09	163	-34.18	21
hsa-miR-1207-5p	NIPSNAP3B	150	-23.44	150	-23.44	21	433	0.415409	1.38449e-12	1250	-225.09	163	-34.18	21
hsa-miR-1207-5p	OSBPL7	312	-67.32	162	-37.25	21	1560	0.487356	1.00388e-17	1250	-225.09	163	-34.18	21
hsa-miR-1207-5p	PABPC1L	154	-34.14	154	-34.14	21	897	0.516205	3.6919e-20	1250	-225.09	163	-34.18	21
hsa-miR-1207-5p	SRGAP3	151	-27.43	151	-27.43	21	2568	0.400667	1.0924e-11	1250	-225.09	163	-34.18	21
hsa-miR-1207-5p	TEP1	464	-80.31	157	-27.74	21	3347	0.464827	5.57134e-16	1250	-225.09	163	-34.18	21
hsa-miR-1207-5p	ZBTB40	164	-30.17	164	-30.17	21	4761	0.519874	1.80877e-20	1250	-225.09	163	-34.18	21
hsa-miR-1207-5p	ZFC3H1	302	-56.38	151	-28.59	21	1655	0.510281	1.18511e-19	1250	-225.09	163	-34.18	21
hsa-miR-1207-5p	ZNF445	302	-48.34	152	-26.17	21	14855	0.413851	1.74008e-12	1250	-225.09	163	-34.18	21
hsa-miR-1207-5p	ZNF589	158	-32.33	158	-32.33	21	3371	0.516722	3.36958e-20	1250	-225.09	163	-34.18	21
hsa-miR-1208	INO80D	162	-27.88	162	-27.88	20	10647	0.425763	3.0086e-13	306	-41.95	153	-21.11	20
hsa-miR-1208	MAPK8IP3	150	-24.06	150	-24.06	20	1492	0.520918	1.45996e-20	306	-41.95	153	-21.11	20
hsa-miR-1208	NR2C2	163	-24.62	163	-24.62	20	6265	0.484432	1.70664e-17	306	-41.95	153	-21.11	20
hsa-miR-1208	ZNF546	158	-21.69	158	-21.69	20	764	0.47598	7.74926e-17	306	-41.95	153	-21.11	20
hsa-miR-1285-5p	DNAJC27	155	-32.41	155	-32.41	21	4107	0.437301	5.09643e-14	159	-20.65	159	-20.65	21
hsa-miR-1285-5p	INO80D	153	-20.94	153	-20.94	21	10647	0.425763	3.0086e-13	159	-20.65	159	-20.65	21
hsa-miR-1285-5p	KCNAB3	155	-26.91	155	-26.91	21	2277	0.482706	2.33368e-17	159	-20.65	159	-20.65	21
hsa-miR-1285-5p	MCM9	183	-37.6	183	-37.6	21	1375	0.422326	4.97092e-13	159	-20.65	159	-20.65	21
hsa-miR-1285-5p	ZNF445	163	-29.03	163	-29.03	21	14855	0.413851	1.74008e-12	159	-20.65	159	-20.65	21
hsa-miR-1285-5p	ZNF546	342	-64.67	175	-35.39	21	764	0.47598	7.74926e-17	159	-20.65	159	-20.65	21
hsa-miR-1285-5p	ZNF780B	171	-37.18	171	-37.18	21	6097	0.435359	6.8916e-14	159	-20.65	159	-20.65	21
hsa-miR-1285-3p	ADAT2	343	-65.34	192	-40.55	22	5631	0.450285	6.41509e-15	362	-61.11	183	-33.2	22
hsa-miR-1285-3p	ANKRD10	167	-27.79	167	-27.79	22	339	0.424394	3.64959e-13	362	-61.11	183	-33.2	22
hsa-miR-1285-3p	FAM186A	183	-33.2	183	-33.2	22	1015	0.409859	3.04817e-12	362	-61.11	183	-33.2	22
hsa-miR-1285-3p	KCTD7	154	-20.43	154	-20.43	22	3017	0.499173	1.08723e-18	362	-61.11	183	-33.2	22
hsa-miR-1285-3p	LPIN3	180	-33.61	180	-33.61	22	1534	0.496014	1.93887e-18	362	-61.11	183	-33.2	22
hsa-miR-1285-3p	MDM4	1043	-190.71	192	-36.36	22	8437	0.532045	1.47563e-21	362	-61.11	183	-33.2	22
hsa-miR-1285-3p	MTX3	351	-65.43	187	-33.67	22	5654	0.440814	2.93674e-14	362	-61.11	183	-33.2	22
hsa-miR-1285-3p	OSBPL7	154	-21.73	154	-21.73	22	1560	0.487356	1.00388e-17	362	-61.11	183	-33.2	22
hsa-miR-1285-3p	PAN2	158	-21.5	158	-21.5	22	1386	0.548686	3.91653e-23	362	-61.11	183	-33.2	22
hsa-miR-1285-3p	TRPV1	187	-33.67	187	-33.67	22	1371	0.427889	2.17715e-13	362	-61.11	183	-33.2	22
hsa-miR-1285-3p	ZBTB40	180	-37.06	180	-37.06	22	4761	0.519874	1.80877e-20	362	-61.11	183	-33.2	22
hsa-miR-1285-3p	ZNF445	160	-30.31	160	-30.31	22	14855	0.413851	1.74008e-12	362	-61.11	183	-33.2	22
hsa-miR-1285-3p	ZNF780B	156	-31.73	156	-31.73	22	6097	0.435359	6.8916e-14	362	-61.11	183	-33.2	22
hsa-miR-1285-3p	ZNF785	153	-20.15	153	-20.15	22	356	0.446398	1.19746e-14	362	-61.11	183	-33.2	22
hsa-miR-1289	CCNL1	151	-21.25	151	-21.25	23	1669	0.511916	8.74566e-20	160	-20.93	160	-20.93	23
hsa-miR-1289	COL27A1	152	-20.18	152	-20.18	23	3873	0.518954	2.16374e-20	160	-20.93	160	-20.93	23
hsa-miR-1289	KIAA2026	151	-24.75	151	-24.75	23	3951	0.412176	2.20047e-12	160	-20.93	160	-20.93	23
hsa-miR-1289	SGSM2	154	-23.72	154	-23.72	23	201	0.469771	2.35179e-16	160	-20.93	160	-20.93	23
hsa-miR-1289	ZFC3H1	157	-20.56	157	-20.56	23	1655	0.510281	1.18511e-19	160	-20.93	160	-20.93	23
hsa-miR-1291	ACIN1	155	-20.56	155	-20.56	24	581	0.515342	4.38909e-20	150	-32.76	150	-32.76	24
hsa-miR-1291	ANKS3	154	-26.11	154	-26.11	24	398	0.472168	1.54536e-16	150	-32.76	150	-32.76	24
hsa-miR-1291	CENPT	159	-31.19	159	-31.19	24	1478	0.42316	4.36234e-13	150	-32.76	150	-32.76	24
hsa-miR-1291	COL27A1	156	-23.41	156	-23.41	24	3873	0.518954	2.16374e-20	150	-32.76	150	-32.76	24
hsa-miR-1291	KCNAB3	161	-21.29	161	-21.29	24	2277	0.482706	2.33368e-17	150	-32.76	150	-32.76	24
hsa-miR-1291	LPIN3	161	-29.94	161	-29.94	24	1534	0.496014	1.93887e-18	150	-32.76	150	-32.76	24
hsa-miR-1291	NKTR	152	-26.58	152	-26.58	24	2758	0.662432	7.71738e-36	150	-32.76	150	-32.76	24
hsa-miR-1291	ZNF445	152	-23.59	152	-23.59	24	14855	0.413851	1.74008e-12	150	-32.76	150	-32.76	24
hsa-miR-1293	ACIN1	160	-30.49	160	-30.49	22	581	0.515342	4.38909e-20	155	-29.41	155	-29.41	22
hsa-miR-1293	ADAT2	154	-24.16	154	-24.16	22	5631	0.450285	6.41509e-15	155	-29.41	155	-29.41	22
hsa-miR-1293	B3GAT2	160	-27.25	160	-27.25	22	4450	0.446192	1.23329e-14	155	-29.41	155	-29.41	22
hsa-miR-1293	MAPK8IP3	159	-26.06	159	-26.06	22	1492	0.520918	1.45996e-20	155	-29.41	155	-29.41	22
hsa-miR-1293	MDM4	157	-23.02	157	-23.02	22	8437	0.532045	1.47563e-21	155	-29.41	155	-29.41	22
hsa-miR-1293	NKTR	160	-21.56	160	-21.56	22	2758	0.662432	7.71738e-36	155	-29.41	155	-29.41	22
hsa-miR-1293	ZFC3H1	152	-21.39	152	-21.39	22	1655	0.510281	1.18511e-19	155	-29.41	155	-29.41	22
hsa-miR-1293	ZNF782	151	-20.64	151	-20.64	22	932	0.435533	6.71313e-14	155	-29.41	155	-29.41	22
hsa-miR-1293	ZSCAN29	155	-23.38	155	-23.38	22	731	0.408806	3.51395e-12	155	-29.41	155	-29.41	22
hsa-miR-1303	ADAT2	153	-22.55	153	-22.55	22	5631	0.450285	6.41509e-15	304	-56.57	152	-33.03	22
hsa-miR-1303	B3GAT2	161	-22.6	161	-22.6	22	4450	0.446192	1.23329e-14	304	-56.57	152	-33.03	22
hsa-miR-1303	DNAJC27	152	-27.4	152	-27.4	22	4107	0.437301	5.09643e-14	304	-56.57	152	-33.03	22
hsa-miR-1303	KCNAB3	332	-67.38	176	-34.38	22	2277	0.482706	2.33368e-17	304	-56.57	152	-33.03	22
hsa-miR-1303	MCM9	184	-35	184	-35	22	1375	0.422326	4.97092e-13	304	-56.57	152	-33.03	22
hsa-miR-1303	MDM4	312	-44.08	156	-22.04	22	8437	0.532045	1.47563e-21	304	-56.57	152	-33.03	22
hsa-miR-1303	MYSM1	160	-21.18	160	-21.18	22	5246	0.483657	1.97598e-17	304	-56.57	152	-33.03	22
hsa-miR-1303	PAN2	316	-61.39	160	-36.55	22	1386	0.548686	3.91653e-23	304	-56.57	152	-33.03	22
hsa-miR-1303	SRGAP3	156	-21.77	156	-21.77	22	2568	0.400667	1.0924e-11	304	-56.57	152	-33.03	22
hsa-miR-1303	TAS2R4	316	-56.8	160	-34.74	22	1431	0.454004	3.59091e-15	304	-56.57	152	-33.03	22
hsa-miR-1303	ZNF445	640	-109.54	164	-34.74	22	14855	0.413851	1.74008e-12	304	-56.57	152	-33.03	22
hsa-miR-1303	ZNF546	344	-70.61	184	-35.61	22	764	0.47598	7.74926e-17	304	-56.57	152	-33.03	22
hsa-miR-1304-3p	ANKS3	155	-30.71	155	-30.71	22	398	0.472168	1.54536e-16	343	-54.46	183	-32.33	22
hsa-miR-1304-3p	CACNA1F	170	-27.05	170	-27.05	22	311	0.432404	1.0851e-13	343	-54.46	183	-32.33	22
hsa-miR-1304-3p	CCNL1	161	-22.78	161	-22.78	22	1669	0.511916	8.74566e-20	343	-54.46	183	-32.33	22
hsa-miR-1304-3p	ING5	152	-21.34	152	-21.34	22	1683	0.403928	6.98269e-12	343	-54.46	183	-32.33	22
hsa-miR-1304-3p	KCNAB3	183	-32.31	183	-32.31	22	2277	0.482706	2.33368e-17	343	-54.46	183	-32.33	22
hsa-miR-1304-3p	LPIN3	164	-29.74	164	-29.74	22	1534	0.496014	1.93887e-18	343	-54.46	183	-32.33	22
hsa-miR-1304-3p	MCM9	187	-36.75	187	-36.75	22	1375	0.422326	4.97092e-13	343	-54.46	183	-32.33	22
hsa-miR-1304-3p	MDM4	342	-64.48	171	-32.24	22	8437	0.532045	1.47563e-21	343	-54.46	183	-32.33	22
hsa-miR-1304-3p	OSBPL7	169	-28.67	169	-28.67	22	1560	0.487356	1.00388e-17	343	-54.46	183	-32.33	22
hsa-miR-1304-3p	PAN2	167	-29.35	167	-29.35	22	1386	0.548686	3.91653e-23	343	-54.46	183	-32.33	22
hsa-miR-1304-3p	SRGAP3	182	-33.52	182	-33.52	22	2568	0.400667	1.0924e-11	343	-54.46	183	-32.33	22
hsa-miR-1304-3p	TAS2R4	159	-26.25	159	-26.25	22	1431	0.454004	3.59091e-15	343	-54.46	183	-32.33	22
hsa-miR-1304-3p	ZNF445	497	-79.59	179	-32.21	22	14855	0.413851	1.74008e-12	343	-54.46	183	-32.33	22
hsa-miR-1304-3p	ZNF546	167	-28.35	167	-28.35	22	764	0.47598	7.74926e-17	343	-54.46	183	-32.33	22
hsa-miR-1304-3p	ZNF780B	163	-25.59	163	-25.59	22	6097	0.435359	6.8916e-14	343	-54.46	183	-32.33	22
hsa-miR-1304-3p	ZNF782	150	-20.23	150	-20.23	22	932	0.435533	6.71313e-14	343	-54.46	183	-32.33	22
hsa-miR-1304-3p	ZSCAN29	152	-20.16	152	-20.16	22	731	0.408806	3.51395e-12	343	-54.46	183	-32.33	22
hsa-miR-1244	ADAT2	150	-22.92	150	-22.92	26	5631	0.450285	6.41509e-15	152	-23.43	152	-23.43	26
hsa-miR-1244	B3GAT2	163	-23.96	163	-23.96	26	4450	0.446192	1.23329e-14	152	-23.43	152	-23.43	26
hsa-miR-1244	KIAA2026	161	-20.85	161	-20.85	26	3951	0.412176	2.20047e-12	152	-23.43	152	-23.43	26
hsa-miR-1244	LRRC39	170	-25.42	170	-25.42	26	651	0.446972	1.09131e-14	152	-23.43	152	-23.43	26
hsa-miR-1244	NBPF9	159	-22.28	159	-22.28	26	1518	0.485133	1.50228e-17	152	-23.43	152	-23.43	26
hsa-miR-1244	ZBTB40	151	-23.34	151	-23.34	26	4761	0.519874	1.80877e-20	152	-23.43	152	-23.43	26
hsa-miR-1244	ZNF445	154	-24.37	154	-24.37	26	14855	0.413851	1.74008e-12	152	-23.43	152	-23.43	26
hsa-miR-1244	ZNF780B	152	-20.11	152	-20.11	26	6097	0.435359	6.8916e-14	152	-23.43	152	-23.43	26
hsa-miR-1245a	SRGAP3	150	-21.07	150	-21.07	21	2568	0.400667	1.0924e-11	169	-22.12	169	-22.12	21
hsa-miR-1245a	ZNF445	157	-21.3	157	-21.3	21	14855	0.413851	1.74008e-12	169	-22.12	169	-22.12	21
hsa-miR-1247-3p	COL27A1	311	-61.72	157	-37.9	24	3873	0.518954	2.16374e-20	303	-53.15	152	-29.03	24
hsa-miR-1247-3p	LPIN3	152	-25.25	152	-25.25	24	1534	0.496014	1.93887e-18	303	-53.15	152	-29.03	24
hsa-miR-1247-3p	LUC7L	617	-104.44	157	-28.48	24	1241	0.480953	3.18989e-17	303	-53.15	152	-29.03	24
hsa-miR-1247-3p	MAPK8IP3	154	-27.65	154	-27.65	24	1492	0.520918	1.45996e-20	303	-53.15	152	-29.03	24
hsa-miR-1247-3p	MDM4	908	-164.46	152	-31.77	24	8437	0.532045	1.47563e-21	303	-53.15	152	-29.03	24
hsa-miR-1247-3p	PAN2	155	-33.44	155	-33.44	24	1386	0.548686	3.91653e-23	303	-53.15	152	-29.03	24
hsa-miR-1247-3p	SNRNP70	151	-25.87	151	-25.87	24	1028	0.477628	5.83129e-17	303	-53.15	152	-29.03	24
hsa-miR-1247-3p	SPDYE1	151	-29.96	151	-29.96	24	1501	0.533001	1.20844e-21	303	-53.15	152	-29.03	24
hsa-miR-1247-3p	ZNF445	310	-43.9	157	-22.65	24	14855	0.413851	1.74008e-12	303	-53.15	152	-29.03	24
hsa-miR-1248	KCNAB3	150	-20.53	150	-20.53	27	2277	0.482706	2.33368e-17	151	-20.3	151	-20.3	27
hsa-miR-1248	RGPD6	157	-20.63	157	-20.63	27	1882	0.40411	6.82038e-12	151	-20.3	151	-20.3	27
hsa-miR-1248	SRGAP3	164	-36.09	164	-36.09	27	2568	0.400667	1.0924e-11	151	-20.3	151	-20.3	27
hsa-miR-1248	TSC1	158	-31.2	158	-31.2	27	4885	0.472064	1.56342e-16	151	-20.3	151	-20.3	27
hsa-miR-1248	ZNF445	167	-20.18	167	-20.18	27	14855	0.413851	1.74008e-12	151	-20.3	151	-20.3	27
hsa-miR-1248	ZNF589	150	-20.01	150	-20.01	27	3371	0.516722	3.36958e-20	151	-20.3	151	-20.3	27
hsa-miR-1249-5p	ACIN1	160	-32.92	160	-32.92	24	581	0.515342	4.38909e-20	637	-108.64	166	-33.16	24
hsa-miR-1249-5p	ADAMTS13	159	-28.69	159	-28.69	24	1280	0.510805	1.08023e-19	637	-108.64	166	-33.16	24
hsa-miR-1249-5p	ADAT2	302	-57.97	152	-33.62	24	5631	0.450285	6.41509e-15	637	-108.64	166	-33.16	24
hsa-miR-1249-5p	COL27A1	309	-52.08	157	-27.04	24	3873	0.518954	2.16374e-20	637	-108.64	166	-33.16	24
hsa-miR-1249-5p	DNAJC27	155	-33.82	155	-33.82	24	4107	0.437301	5.09643e-14	637	-108.64	166	-33.16	24
hsa-miR-1249-5p	FAM193B	158	-25.54	158	-25.54	24	391	0.53031	2.07432e-21	637	-108.64	166	-33.16	24
hsa-miR-1249-5p	INO80D	463	-75.61	155	-28.14	24	10647	0.425763	3.0086e-13	637	-108.64	166	-33.16	24
hsa-miR-1249-5p	KCNAB3	151	-26.63	151	-26.63	24	2277	0.482706	2.33368e-17	637	-108.64	166	-33.16	24
hsa-miR-1249-5p	KCTD7	150	-32.56	150	-32.56	24	3017	0.499173	1.08723e-18	637	-108.64	166	-33.16	24
hsa-miR-1249-5p	LENG8	660	-119.44	178	-38.23	24	1088	0.617121	1.49272e-30	637	-108.64	166	-33.16	24
hsa-miR-1249-5p	MAPK8IP3	152	-28.28	152	-28.28	24	1492	0.520918	1.45996e-20	637	-108.64	166	-33.16	24
hsa-miR-1249-5p	MYO15B	156	-28.38	156	-28.38	24	1730	0.475013	9.2676e-17	637	-108.64	166	-33.16	24
hsa-miR-1249-5p	NR2C2	150	-34.25	150	-34.25	24	6265	0.484432	1.70664e-17	637	-108.64	166	-33.16	24
hsa-miR-1249-5p	OSBPL7	471	-80.26	160	-30.03	24	1560	0.487356	1.00388e-17	637	-108.64	166	-33.16	24
hsa-miR-1249-5p	PRPF39	153	-25.86	153	-25.86	24	3171	0.524558	6.89069e-21	637	-108.64	166	-33.16	24
hsa-miR-1249-5p	TEP1	152	-28.45	152	-28.45	24	3347	0.464827	5.57134e-16	637	-108.64	166	-33.16	24
hsa-miR-1249-5p	TSC1	162	-22.91	162	-22.91	24	4885	0.472064	1.56342e-16	637	-108.64	166	-33.16	24
hsa-miR-1249-5p	ZBTB40	460	-78.33	157	-27.45	24	4761	0.519874	1.80877e-20	637	-108.64	166	-33.16	24
hsa-miR-1249-5p	ZNF445	309	-49.24	157	-25.92	24	14855	0.413851	1.74008e-12	637	-108.64	166	-33.16	24
hsa-miR-1249-5p	ZNF780B	303	-56.81	153	-29.81	24	6097	0.435359	6.8916e-14	637	-108.64	166	-33.16	24
hsa-miR-1249-5p	ZNF785	156	-24.38	156	-24.38	24	356	0.446398	1.19746e-14	637	-108.64	166	-33.16	24
hsa-miR-1249-5p	ZXDC	154	-31.44	154	-31.44	24	1380	0.416157	1.23789e-12	637	-108.64	166	-33.16	24
hsa-miR-1250-3p	ANKS3	156	-21.68	156	-21.68	19	398	0.472168	1.54536e-16	156	-21.07	156	-21.07	19
hsa-miR-1250-3p	ZNF445	161	-20.88	161	-20.88	19	14855	0.413851	1.74008e-12	156	-21.07	156	-21.07	19
hsa-miR-1251-5p	B3GAT2	165	-28.53	165	-28.53	21	4450	0.446192	1.23329e-14	157	-21.68	157	-21.68	21
hsa-miR-1251-5p	CCNL1	162	-23.1	162	-23.1	21	1669	0.511916	8.74566e-20	157	-21.68	157	-21.68	21
hsa-miR-1251-5p	LPIN3	170	-26.57	170	-26.57	21	1534	0.496014	1.93887e-18	157	-21.68	157	-21.68	21
hsa-miR-1251-5p	SRGAP3	158	-23.11	158	-23.11	21	2568	0.400667	1.0924e-11	157	-21.68	157	-21.68	21
hsa-miR-1254	ADAMTS13	150	-25.78	150	-25.78	24	1280	0.510805	1.08023e-19	155	-25.56	155	-25.56	24
hsa-miR-1254	ADAT2	159	-26.04	159	-26.04	24	5631	0.450285	6.41509e-15	155	-25.56	155	-25.56	24
hsa-miR-1254	COL27A1	313	-54.73	160	-33.1	24	3873	0.518954	2.16374e-20	155	-25.56	155	-25.56	24
hsa-miR-1254	GRIPAP1	165	-26.61	165	-26.61	24	287	0.424935	3.38682e-13	155	-25.56	155	-25.56	24
hsa-miR-1254	KCTD7	152	-21.35	152	-21.35	24	3017	0.499173	1.08723e-18	155	-25.56	155	-25.56	24
hsa-miR-1254	KDM6A	153	-27.25	153	-27.25	24	2201	0.45918	1.45858e-15	155	-25.56	155	-25.56	24
hsa-miR-1254	LPIN3	167	-27.85	167	-27.85	24	1534	0.496014	1.93887e-18	155	-25.56	155	-25.56	24
hsa-miR-1254	MAPK8IP3	160	-24.2	160	-24.2	24	1492	0.520918	1.45996e-20	155	-25.56	155	-25.56	24
hsa-miR-1254	NR2C2	154	-25.44	154	-25.44	24	6265	0.484432	1.70664e-17	155	-25.56	155	-25.56	24
hsa-miR-1254	TEP1	152	-24.8	152	-24.8	24	3347	0.464827	5.57134e-16	155	-25.56	155	-25.56	24
hsa-miR-1254	ZBTB40	319	-52.41	166	-29.25	24	4761	0.519874	1.80877e-20	155	-25.56	155	-25.56	24
hsa-miR-1254	ZNF445	312	-55.53	162	-30.08	24	14855	0.413851	1.74008e-12	155	-25.56	155	-25.56	24
hsa-miR-1260a	ANKS3	155	-24.97	155	-24.97	18	398	0.472168	1.54536e-16	315	-48.64	164	-28.6	18
hsa-miR-1260a	EPM2AIP1	154	-21.77	154	-21.77	18	416	0.408076	3.88668e-12	315	-48.64	164	-28.6	18
hsa-miR-1260a	ING5	150	-24.51	150	-24.51	18	1683	0.403928	6.98269e-12	315	-48.64	164	-28.6	18
hsa-miR-1260a	KCTD7	155	-22.52	155	-22.52	18	3017	0.499173	1.08723e-18	315	-48.64	164	-28.6	18
hsa-miR-1260a	KIAA2026	153	-22.22	153	-22.22	18	3951	0.412176	2.20047e-12	315	-48.64	164	-28.6	18
hsa-miR-1260a	MDM4	164	-28.64	164	-28.64	18	8437	0.532045	1.47563e-21	315	-48.64	164	-28.6	18
hsa-miR-1260a	NR2C2	155	-21.85	155	-21.85	18	6265	0.484432	1.70664e-17	315	-48.64	164	-28.6	18
hsa-miR-1260a	PAN2	152	-32.03	152	-32.03	18	1386	0.548686	3.91653e-23	315	-48.64	164	-28.6	18
hsa-miR-1260a	TAS2R4	153	-21.97	153	-21.97	18	1431	0.454004	3.59091e-15	315	-48.64	164	-28.6	18
hsa-miR-1260a	TSC1	155	-20.16	155	-20.16	18	4885	0.472064	1.56342e-16	315	-48.64	164	-28.6	18
hsa-miR-1260a	ZNF445	164	-28.81	164	-28.81	18	14855	0.413851	1.74008e-12	315	-48.64	164	-28.6	18
hsa-miR-1266-5p	ADAT2	153	-21.93	153	-21.93	23	5631	0.450285	6.41509e-15	308	-51.51	156	-27.99	23
hsa-miR-1266-5p	B3GAT2	151	-21.3	151	-21.3	23	4450	0.446192	1.23329e-14	308	-51.51	156	-27.99	23
hsa-miR-1266-5p	FAM186A	153	-25.65	153	-25.65	23	1015	0.409859	3.04817e-12	308	-51.51	156	-27.99	23
hsa-miR-1266-5p	KCNAB3	151	-26.12	151	-26.12	23	2277	0.482706	2.33368e-17	308	-51.51	156	-27.99	23
hsa-miR-1266-5p	MDM4	150	-25.91	150	-25.91	23	8437	0.532045	1.47563e-21	308	-51.51	156	-27.99	23
hsa-miR-1266-5p	MZF1	150	-26.91	150	-26.91	23	1228	0.525923	5.1646e-21	308	-51.51	156	-27.99	23
hsa-miR-1266-5p	PRICKLE4	153	-25.47	153	-25.47	23	36	0.449202	7.55513e-15	308	-51.51	156	-27.99	23
hsa-miR-1266-5p	TAS2R4	150	-20.8	150	-20.8	23	1431	0.454004	3.59091e-15	308	-51.51	156	-27.99	23
hsa-miR-1266-5p	UBQLNL	153	-29.71	153	-29.71	23	621	0.408176	3.83592e-12	308	-51.51	156	-27.99	23
hsa-miR-1266-5p	ZNF445	159	-21.46	159	-21.46	23	14855	0.413851	1.74008e-12	308	-51.51	156	-27.99	23
hsa-miR-1268a	KCNAB3	152	-32.7	152	-32.7	18	2277	0.482706	2.33368e-17	170	-35.96	170	-35.96	18
hsa-miR-1268a	LPIN3	150	-31.73	150	-31.73	18	1534	0.496014	1.93887e-18	170	-35.96	170	-35.96	18
hsa-miR-1268a	MDM4	319	-72.45	160	-39.73	18	8437	0.532045	1.47563e-21	170	-35.96	170	-35.96	18
hsa-miR-1268a	MTX3	172	-33.17	172	-33.17	18	5654	0.440814	2.93674e-14	170	-35.96	170	-35.96	18
hsa-miR-1268a	PAN2	159	-34.13	159	-34.13	18	1386	0.548686	3.91653e-23	170	-35.96	170	-35.96	18
hsa-miR-1268a	TRPV1	166	-33.25	166	-33.25	18	1371	0.427889	2.17715e-13	170	-35.96	170	-35.96	18
hsa-miR-1268a	ZBTB40	315	-53.39	160	-27.29	18	4761	0.519874	1.80877e-20	170	-35.96	170	-35.96	18
hsa-miR-1268a	ZNF445	322	-70.53	166	-35.49	18	14855	0.413851	1.74008e-12	170	-35.96	170	-35.96	18
hsa-miR-1268a	ZNF780B	160	-35.78	160	-35.78	18	6097	0.435359	6.8916e-14	170	-35.96	170	-35.96	18
hsa-miR-1270	KDM6A	154	-24.02	154	-24.02	23	2201	0.45918	1.45858e-15	303	-46.61	153	-23.33	23
hsa-miR-1270	MYSM1	154	-21.2	154	-21.2	23	5246	0.483657	1.97598e-17	303	-46.61	153	-23.33	23
hsa-miR-1270	NKTR	154	-22.48	154	-22.48	23	2758	0.662432	7.71738e-36	303	-46.61	153	-23.33	23
hsa-miR-1270	ZBTB40	323	-58.23	168	-33.68	23	4761	0.519874	1.80877e-20	303	-46.61	153	-23.33	23
hsa-miR-1270	ZNF445	150	-21.44	150	-21.44	23	14855	0.413851	1.74008e-12	303	-46.61	153	-23.33	23
hsa-miR-1273a	ADAT2	309	-52.7	155	-26.67	25	5631	0.450285	6.41509e-15	486	-89.9	174	-35.26	25
hsa-miR-1273a	FAM186A	170	-31.73	170	-31.73	25	1015	0.409859	3.04817e-12	486	-89.9	174	-35.26	25
hsa-miR-1273a	LPIN3	175	-35.83	175	-35.83	25	1534	0.496014	1.93887e-18	486	-89.9	174	-35.26	25
hsa-miR-1273a	MDM4	1355	-242.9	195	-40.55	25	8437	0.532045	1.47563e-21	486	-89.9	174	-35.26	25
hsa-miR-1273a	MSH5	179	-28.06	179	-28.06	25	634	0.442443	2.24704e-14	486	-89.9	174	-35.26	25
hsa-miR-1273a	MTX3	316	-58.87	162	-30.45	25	5654	0.440814	2.93674e-14	486	-89.9	174	-35.26	25
hsa-miR-1273a	NICN1	153	-20.7	153	-20.7	25	1230	0.442913	2.0867e-14	486	-89.9	174	-35.26	25
hsa-miR-1273a	TRPV1	162	-28.42	162	-28.42	25	1371	0.427889	2.17715e-13	486	-89.9	174	-35.26	25
hsa-miR-1273a	ZBTB40	326	-65.77	163	-34.71	25	4761	0.519874	1.80877e-20	486	-89.9	174	-35.26	25
hsa-miR-1273a	ZNF445	151	-24.21	151	-24.21	25	14855	0.413851	1.74008e-12	486	-89.9	174	-35.26	25
hsa-miR-1273a	ZNF780B	187	-36.01	187	-36.01	25	6097	0.435359	6.8916e-14	486	-89.9	174	-35.26	25
hsa-miR-1275	LPIN3	152	-22.87	152	-22.87	17	1534	0.496014	1.93887e-18	154	-22.94	154	-22.94	17
hsa-miR-1275	OSBPL7	151	-21.1	151	-21.1	17	1560	0.487356	1.00388e-17	154	-22.94	154	-22.94	17
hsa-miR-1275	SH2B1	150	-22.13	150	-22.13	17	392	0.49094	5.08134e-18	154	-22.94	154	-22.94	17
hsa-miR-1275	SNRNP70	159	-22.48	159	-22.48	17	1028	0.477628	5.83129e-17	154	-22.94	154	-22.94	17
hsa-miR-1275	TSC1	150	-20.85	150	-20.85	17	4885	0.472064	1.56342e-16	154	-22.94	154	-22.94	17
hsa-miR-1275	ZFC3H1	155	-21.89	155	-21.89	17	1655	0.510281	1.18511e-19	154	-22.94	154	-22.94	17
hsa-miR-1275	ZNF445	157	-27.25	157	-27.25	17	14855	0.413851	1.74008e-12	154	-22.94	154	-22.94	17
hsa-miR-1275	ZNF589	155	-23.84	155	-23.84	17	3371	0.516722	3.36958e-20	154	-22.94	154	-22.94	17
hsa-miR-1278	LRRC39	160	-21.44	160	-21.44	22	651	0.446972	1.09131e-14	160	-26.18	160	-26.18	22
hsa-miR-1288-5p	KDM6A	156	-23.52	156	-23.52	23	2201	0.45918	1.45858e-15	162	-22.89	162	-22.89	23
hsa-miR-1288-5p	NR2C2	163	-20.12	163	-20.12	23	6265	0.484432	1.70664e-17	162	-22.89	162	-22.89	23
hsa-miR-1288-5p	ZBTB40	157	-23.29	157	-23.29	23	4761	0.519874	1.80877e-20	162	-22.89	162	-22.89	23
hsa-miR-1288-5p	ZXDC	167	-23.35	167	-23.35	23	1380	0.416157	1.23789e-12	162	-22.89	162	-22.89	23
hsa-miR-1255b-2-3p	ACIN1	152	-22.52	152	-22.52	22	581	0.515342	4.38909e-20	151	-24.97	151	-24.97	22
hsa-miR-1255b-2-3p	INO80D	170	-24.88	170	-24.88	22	10647	0.425763	3.0086e-13	151	-24.97	151	-24.97	22
hsa-miR-664a-5p	KIAA2026	156	-22.2	156	-22.2	24	3951	0.412176	2.20047e-12	304	-42.28	154	-22.13	24
hsa-miR-664a-5p	MDM4	154	-22.68	154	-22.68	24	8437	0.532045	1.47563e-21	304	-42.28	154	-22.13	24
hsa-miR-664a-5p	MTX3	151	-20.37	151	-20.37	24	5654	0.440814	2.93674e-14	304	-42.28	154	-22.13	24
hsa-miR-664a-3p	ADAT2	157	-22.33	157	-22.33	23	5631	0.450285	6.41509e-15	153	-24.94	153	-24.94	23
hsa-miR-664a-3p	NR2C2	167	-21.12	167	-21.12	23	6265	0.484432	1.70664e-17	153	-24.94	153	-24.94	23
hsa-miR-1538	ANKS3	155	-31.9	155	-31.9	23	398	0.472168	1.54536e-16	155	-28.53	155	-28.53	23
hsa-miR-1538	COL27A1	628	-110.61	164	-33.33	23	3873	0.518954	2.16374e-20	155	-28.53	155	-28.53	23
hsa-miR-1538	LENG8	157	-33.22	157	-33.22	23	1088	0.617121	1.49272e-30	155	-28.53	155	-28.53	23
hsa-miR-1538	MZF1	159	-27.77	159	-27.77	23	1228	0.525923	5.1646e-21	155	-28.53	155	-28.53	23
hsa-miR-1538	ZNF782	152	-25.6	152	-25.6	23	932	0.435533	6.71313e-14	155	-28.53	155	-28.53	23
hsa-miR-1827	FAM186A	154	-20.55	154	-20.55	18	1015	0.409859	3.04817e-12	312	-41.16	158	-20.61	18
hsa-miR-1827	MDM4	154	-20.82	154	-20.82	18	8437	0.532045	1.47563e-21	312	-41.16	158	-20.61	18
hsa-miR-1827	MTX3	154	-20.55	154	-20.55	18	5654	0.440814	2.93674e-14	312	-41.16	158	-20.61	18
hsa-miR-1827	MYSM1	154	-22.8	154	-22.8	18	5246	0.483657	1.97598e-17	312	-41.16	158	-20.61	18
hsa-miR-1827	TRPV1	158	-20.55	158	-20.55	18	1371	0.427889	2.17715e-13	312	-41.16	158	-20.61	18
hsa-miR-1827	ZBTB40	151	-20.65	151	-20.65	18	4761	0.519874	1.80877e-20	312	-41.16	158	-20.61	18
hsa-miR-1827	ZNF445	156	-22.09	156	-22.09	18	14855	0.413851	1.74008e-12	312	-41.16	158	-20.61	18
hsa-miR-1909-5p	DNAJC27	158	-23.38	158	-23.38	21	4107	0.437301	5.09643e-14	311	-43.27	157	-22.03	21
hsa-miR-1909-5p	KDM6A	151	-20.04	151	-20.04	21	2201	0.45918	1.45858e-15	311	-43.27	157	-22.03	21
hsa-miR-1909-5p	TEP1	157	-26.47	157	-26.47	21	3347	0.464827	5.57134e-16	311	-43.27	157	-22.03	21
hsa-miR-1909-3p	ACIN1	166	-30.8	166	-30.8	22	581	0.515342	4.38909e-20	150	-27.8	150	-27.8	22
hsa-miR-1909-3p	CCDC57	159	-23.25	159	-23.25	22	264	0.444607	1.58561e-14	150	-27.8	150	-27.8	22
hsa-miR-1909-3p	ING5	308	-46.37	156	-24.3	22	1683	0.403928	6.98269e-12	150	-27.8	150	-27.8	22
hsa-miR-1909-3p	KCNAB3	157	-23.12	157	-23.12	22	2277	0.482706	2.33368e-17	150	-27.8	150	-27.8	22
hsa-miR-1909-3p	MAPK8IP3	155	-21.23	155	-21.23	22	1492	0.520918	1.45996e-20	150	-27.8	150	-27.8	22
hsa-miR-1909-3p	MYH7B	154	-21.24	154	-21.24	22	248	0.477939	5.51862e-17	150	-27.8	150	-27.8	22
hsa-miR-1909-3p	MYO15B	156	-29.16	156	-29.16	22	1730	0.475013	9.2676e-17	150	-27.8	150	-27.8	22
hsa-miR-1909-3p	OSBPL7	151	-24.64	151	-24.64	22	1560	0.487356	1.00388e-17	150	-27.8	150	-27.8	22
hsa-miR-1909-3p	PABPC1L	151	-23.94	151	-23.94	22	897	0.516205	3.6919e-20	150	-27.8	150	-27.8	22
hsa-miR-1909-3p	TEP1	152	-28.82	152	-28.82	22	3347	0.464827	5.57134e-16	150	-27.8	150	-27.8	22
hsa-miR-1909-3p	TSC1	154	-30.09	154	-30.09	22	4885	0.472064	1.56342e-16	150	-27.8	150	-27.8	22
hsa-miR-1909-3p	ZBTB40	151	-32.24	151	-32.24	22	4761	0.519874	1.80877e-20	150	-27.8	150	-27.8	22
hsa-miR-1909-3p	ZNF445	474	-79.68	163	-30.17	22	14855	0.413851	1.74008e-12	150	-27.8	150	-27.8	22
hsa-miR-1910-3p	FAM186A	150	-23.21	150	-23.21	20	1015	0.409859	3.04817e-12	307	-43.8	157	-22.11	20
hsa-miR-1910-3p	KDM6A	158	-21.28	158	-21.28	20	2201	0.45918	1.45858e-15	307	-43.8	157	-22.11	20
hsa-miR-1910-3p	KIAA2026	152	-23.1	152	-23.1	20	3951	0.412176	2.20047e-12	307	-43.8	157	-22.11	20
hsa-miR-1910-3p	LENG8	153	-21.56	153	-21.56	20	1088	0.617121	1.49272e-30	307	-43.8	157	-22.11	20
hsa-miR-1910-3p	MYSM1	166	-25.84	166	-25.84	20	5246	0.483657	1.97598e-17	307	-43.8	157	-22.11	20
hsa-miR-1910-3p	NICN1	167	-25.68	167	-25.68	20	1230	0.442913	2.0867e-14	307	-43.8	157	-22.11	20
hsa-miR-1910-3p	RGPD6	152	-20.7	152	-20.7	20	1882	0.40411	6.82038e-12	307	-43.8	157	-22.11	20
hsa-miR-1910-3p	TEP1	162	-25.43	162	-25.43	20	3347	0.464827	5.57134e-16	307	-43.8	157	-22.11	20
hsa-miR-1910-3p	TRPV1	157	-22.67	157	-22.67	20	1371	0.427889	2.17715e-13	307	-43.8	157	-22.11	20
hsa-miR-1910-3p	UBQLNL	162	-24.08	162	-24.08	20	621	0.408176	3.83592e-12	307	-43.8	157	-22.11	20
hsa-miR-1910-3p	ZBTB40	150	-22.31	150	-22.31	20	4761	0.519874	1.80877e-20	307	-43.8	157	-22.11	20
hsa-miR-1910-3p	ZNF445	158	-28.37	158	-28.37	20	14855	0.413851	1.74008e-12	307	-43.8	157	-22.11	20
hsa-miR-1911-3p	CENPT	313	-45.94	157	-24.39	20	1478	0.42316	4.36234e-13	316	-42.87	166	-22.65	20
hsa-miR-1911-3p	FAM186A	152	-23.12	152	-23.12	20	1015	0.409859	3.04817e-12	316	-42.87	166	-22.65	20
hsa-miR-1911-3p	MDM4	154	-23.25	154	-23.25	20	8437	0.532045	1.47563e-21	316	-42.87	166	-22.65	20
hsa-miR-1911-3p	ZBTB40	154	-24.05	154	-24.05	20	4761	0.519874	1.80877e-20	316	-42.87	166	-22.65	20
hsa-miR-1912	INO80D	150	-21.78	150	-21.78	22	10647	0.425763	3.0086e-13	167	-20.37	167	-20.37	22
hsa-miR-1912	MTX3	161	-28.17	161	-28.17	22	5654	0.440814	2.93674e-14	167	-20.37	167	-20.37	22
hsa-miR-1912	NBPF9	158	-25.22	158	-25.22	22	1518	0.485133	1.50228e-17	167	-20.37	167	-20.37	22
hsa-miR-1912	NKTR	150	-25.1	150	-25.1	22	2758	0.662432	7.71738e-36	167	-20.37	167	-20.37	22
hsa-miR-1912	NR2C2	150	-24.13	150	-24.13	22	6265	0.484432	1.70664e-17	167	-20.37	167	-20.37	22
hsa-miR-1914-5p	B3GAT2	151	-25.98	151	-25.98	22	4450	0.446192	1.23329e-14	154	-27.5	154	-27.5	22
hsa-miR-1914-5p	CCNL1	153	-22.82	153	-22.82	22	1669	0.511916	8.74566e-20	154	-27.5	154	-27.5	22
hsa-miR-1914-5p	TEP1	153	-22.02	153	-22.02	22	3347	0.464827	5.57134e-16	154	-27.5	154	-27.5	22
hsa-miR-1914-5p	TSC1	158	-27.17	158	-27.17	22	4885	0.472064	1.56342e-16	154	-27.5	154	-27.5	22
hsa-miR-1914-5p	ZNF546	151	-27.01	151	-27.01	22	764	0.47598	7.74926e-17	154	-27.5	154	-27.5	22
hsa-miR-1972	ADAMTS13	150	-24.17	150	-24.17	22	1280	0.510805	1.08023e-19	1665	-281.35	172	-40.05	22
hsa-miR-1972	DNAJC27	153	-23.54	153	-23.54	22	4107	0.437301	5.09643e-14	1665	-281.35	172	-40.05	22
hsa-miR-1972	ING5	307	-57.76	156	-29.97	22	1683	0.403928	6.98269e-12	1665	-281.35	172	-40.05	22
hsa-miR-1972	LPIN3	151	-23.41	151	-23.41	22	1534	0.496014	1.93887e-18	1665	-281.35	172	-40.05	22
hsa-miR-1972	NR2C2	150	-22.72	150	-22.72	22	6265	0.484432	1.70664e-17	1665	-281.35	172	-40.05	22
hsa-miR-1972	PARP15	159	-23.31	159	-23.31	22	88	0.469624	2.39801e-16	1665	-281.35	172	-40.05	22
hsa-miR-1972	TEP1	157	-27.54	157	-27.54	22	3347	0.464827	5.57134e-16	1665	-281.35	172	-40.05	22
hsa-miR-1972	TRPV1	155	-27.06	155	-27.06	22	1371	0.427889	2.17715e-13	1665	-281.35	172	-40.05	22
hsa-miR-1972	ZBTB40	464	-87.49	161	-35.88	22	4761	0.519874	1.80877e-20	1665	-281.35	172	-40.05	22
hsa-miR-1972	ZFC3H1	152	-21.19	152	-21.19	22	1655	0.510281	1.18511e-19	1665	-281.35	172	-40.05	22
hsa-miR-1972	ZNF445	479	-87.85	168	-42.44	22	14855	0.413851	1.74008e-12	1665	-281.35	172	-40.05	22
hsa-miR-1972	ZNF449	151	-21.87	151	-21.87	22	1416	0.504875	3.50306e-19	1665	-281.35	172	-40.05	22
hsa-miR-1972	ZNF780B	156	-31.79	156	-31.79	22	6097	0.435359	6.8916e-14	1665	-281.35	172	-40.05	22
hsa-miR-2115-5p	KCNAB3	153	-20.23	153	-20.23	22	2277	0.482706	2.33368e-17	169	-24.89	169	-24.89	22
hsa-miR-2115-5p	NR2C2	153	-21.67	153	-21.67	22	6265	0.484432	1.70664e-17	169	-24.89	169	-24.89	22
hsa-miR-2115-5p	SLTM	161	-20.13	161	-20.13	22	818	0.464209	6.21441e-16	169	-24.89	169	-24.89	22
hsa-miR-2115-5p	ZBTB40	151	-22.74	151	-22.74	22	4761	0.519874	1.80877e-20	169	-24.89	169	-24.89	22
hsa-miR-2116-5p	CXorf23	158	-21.05	158	-21.05	21	1321	0.442941	2.08259e-14	155	-20.63	155	-20.63	21
hsa-miR-2116-5p	SRGAP3	154	-23.91	154	-23.91	21	2568	0.400667	1.0924e-11	155	-20.63	155	-20.63	21
hsa-miR-2116-5p	ZNF589	153	-20.88	153	-20.88	21	3371	0.516722	3.36958e-20	155	-20.63	155	-20.63	21
hsa-miR-548q	MZF1	305	-49.7	155	-27.49	22	1228	0.525923	5.1646e-21	156	-20.61	156	-20.61	22
hsa-miR-548q	TEP1	164	-26.18	164	-26.18	22	3347	0.464827	5.57134e-16	156	-20.61	156	-20.61	22
hsa-miR-548q	TSC1	152	-21.82	152	-21.82	22	4885	0.472064	1.56342e-16	156	-20.61	156	-20.61	22
hsa-miR-2276-5p	COL27A1	315	-50.69	159	-28.87	22	3873	0.518954	2.16374e-20	318	-48.49	162	-28.27	22
hsa-miR-2276-5p	ING5	152	-22.76	152	-22.76	22	1683	0.403928	6.98269e-12	318	-48.49	162	-28.27	22
hsa-miR-2276-5p	MAPK8IP3	159	-24.47	159	-24.47	22	1492	0.520918	1.45996e-20	318	-48.49	162	-28.27	22
hsa-miR-2276-5p	MTX3	156	-20.55	156	-20.55	22	5654	0.440814	2.93674e-14	318	-48.49	162	-28.27	22
hsa-miR-2276-5p	PAN2	151	-22.89	151	-22.89	22	1386	0.548686	3.91653e-23	318	-48.49	162	-28.27	22
hsa-miR-2278	DNAJC27	156	-22.37	156	-22.37	22	4107	0.437301	5.09643e-14	153	-24.74	153	-24.74	22
hsa-miR-2278	FAM193B	159	-26.67	159	-26.67	22	391	0.53031	2.07432e-21	153	-24.74	153	-24.74	22
hsa-miR-2278	ING5	150	-20.12	150	-20.12	22	1683	0.403928	6.98269e-12	153	-24.74	153	-24.74	22
hsa-miR-2278	INO80D	310	-48.16	159	-27.45	22	10647	0.425763	3.0086e-13	153	-24.74	153	-24.74	22
hsa-miR-2278	KDM6A	157	-27.21	157	-27.21	22	2201	0.45918	1.45858e-15	153	-24.74	153	-24.74	22
hsa-miR-2278	MAPK8IP3	317	-43.88	162	-23.23	22	1492	0.520918	1.45996e-20	153	-24.74	153	-24.74	22
hsa-miR-2278	NBPF9	158	-21.65	158	-21.65	22	1518	0.485133	1.50228e-17	153	-24.74	153	-24.74	22
hsa-miR-2278	OSBPL7	164	-23.96	164	-23.96	22	1560	0.487356	1.00388e-17	153	-24.74	153	-24.74	22
hsa-miR-2278	TEP1	157	-26.27	157	-26.27	22	3347	0.464827	5.57134e-16	153	-24.74	153	-24.74	22
hsa-miR-2278	ZNF445	309	-43.46	155	-22.21	22	14855	0.413851	1.74008e-12	153	-24.74	153	-24.74	22
hsa-miR-2682-3p	CENPT	333	-42.99	172	-22.76	22	1478	0.42316	4.36234e-13	155	-25.18	155	-25.18	22
hsa-miR-2682-3p	COL27A1	153	-24.08	153	-24.08	22	3873	0.518954	2.16374e-20	155	-25.18	155	-25.18	22
hsa-miR-2682-3p	MDM4	168	-22.76	168	-22.76	22	8437	0.532045	1.47563e-21	155	-25.18	155	-25.18	22
hsa-miR-711	B3GAT2	153	-22.22	153	-22.22	22	4450	0.446192	1.23329e-14	455	-73.35	154	-26.36	22
hsa-miR-711	COL27A1	150	-24.5	150	-24.5	22	3873	0.518954	2.16374e-20	455	-73.35	154	-26.36	22
hsa-miR-711	FAM186A	167	-28.36	167	-28.36	22	1015	0.409859	3.04817e-12	455	-73.35	154	-26.36	22
hsa-miR-711	KCTD7	151	-23.76	151	-23.76	22	3017	0.499173	1.08723e-18	455	-73.35	154	-26.36	22
hsa-miR-711	MTX3	150	-24.39	150	-24.39	22	5654	0.440814	2.93674e-14	455	-73.35	154	-26.36	22
hsa-miR-711	MYSM1	179	-32.64	179	-32.64	22	5246	0.483657	1.97598e-17	455	-73.35	154	-26.36	22
hsa-miR-711	NR2C2	172	-36.21	172	-36.21	22	6265	0.484432	1.70664e-17	455	-73.35	154	-26.36	22
hsa-miR-711	ZBTB40	151	-23.37	151	-23.37	22	4761	0.519874	1.80877e-20	455	-73.35	154	-26.36	22
hsa-miR-3116	KDM6A	152	-20.73	152	-20.73	22	2201	0.45918	1.45858e-15	156	-27.77	156	-27.77	22
hsa-miR-3116	LPIN3	152	-20.57	152	-20.57	22	1534	0.496014	1.93887e-18	156	-27.77	156	-27.77	22
hsa-miR-3116	MAPK8IP3	157	-22.45	157	-22.45	22	1492	0.520918	1.45996e-20	156	-27.77	156	-27.77	22
hsa-miR-3116	ZNF445	158	-23.89	158	-23.89	22	14855	0.413851	1.74008e-12	156	-27.77	156	-27.77	22
hsa-miR-3117-5p	CXorf23	173	-21.47	173	-21.47	20	1321	0.442941	2.08259e-14	157	-23.95	157	-23.95	20
hsa-miR-3120-5p	ANKS3	159	-20.88	159	-20.88	21	398	0.472168	1.54536e-16	152	-26.5	152	-26.5	21
hsa-miR-3120-5p	KCNAB3	156	-20.23	156	-20.23	21	2277	0.482706	2.33368e-17	152	-26.5	152	-26.5	21
hsa-miR-3120-5p	MDM4	151	-20.15	151	-20.15	21	8437	0.532045	1.47563e-21	152	-26.5	152	-26.5	21
hsa-miR-3120-5p	TSC1	162	-21.88	162	-21.88	21	4885	0.472064	1.56342e-16	152	-26.5	152	-26.5	21
hsa-miR-3120-3p	DNAJC27	154	-21.66	154	-21.66	21	4107	0.437301	5.09643e-14	163	-24.48	163	-24.48	21
hsa-miR-3120-3p	LPIN3	153	-22.42	153	-22.42	21	1534	0.496014	1.93887e-18	163	-24.48	163	-24.48	21
hsa-miR-3120-3p	MYSM1	155	-20.38	155	-20.38	21	5246	0.483657	1.97598e-17	163	-24.48	163	-24.48	21
hsa-miR-3121-3p	ADAT2	150	-21.96	150	-21.96	22	5631	0.450285	6.41509e-15	184	-21.69	184	-21.69	22
hsa-miR-3121-3p	LENG8	159	-22.21	159	-22.21	22	1088	0.617121	1.49272e-30	184	-21.69	184	-21.69	22
hsa-miR-3124-3p	ADAT2	166	-22.79	166	-22.79	22	5631	0.450285	6.41509e-15	312	-43.66	162	-22.3	22
hsa-miR-3124-3p	COL27A1	151	-26.39	151	-26.39	22	3873	0.518954	2.16374e-20	312	-43.66	162	-22.3	22
hsa-miR-3124-3p	LUC7L	151	-25.57	151	-25.57	22	1241	0.480953	3.18989e-17	312	-43.66	162	-22.3	22
hsa-miR-3124-3p	MDM4	165	-20.29	165	-20.29	22	8437	0.532045	1.47563e-21	312	-43.66	162	-22.3	22
hsa-miR-3124-3p	MYO15B	150	-21.59	150	-21.59	22	1730	0.475013	9.2676e-17	312	-43.66	162	-22.3	22
hsa-miR-3124-3p	NKTR	170	-24.38	170	-24.38	22	2758	0.662432	7.71738e-36	312	-43.66	162	-22.3	22
hsa-miR-3124-3p	SRRM5	155	-20.34	155	-20.34	22	228	0.423887	3.93929e-13	312	-43.66	162	-22.3	22
hsa-miR-3124-3p	ZBTB40	150	-22.95	150	-22.95	22	4761	0.519874	1.80877e-20	312	-43.66	162	-22.3	22
hsa-miR-3125	COL27A1	308	-44.45	155	-22.99	20	3873	0.518954	2.16374e-20	152	-22.47	152	-22.47	20
hsa-miR-3125	CXorf23	151	-23.59	151	-23.59	20	1321	0.442941	2.08259e-14	152	-22.47	152	-22.47	20
hsa-miR-3125	INTS3	169	-27.04	169	-27.04	20	352	0.486097	1.25552e-17	152	-22.47	152	-22.47	20
hsa-miR-3125	MYSM1	150	-22.38	150	-22.38	20	5246	0.483657	1.97598e-17	152	-22.47	152	-22.47	20
hsa-miR-3125	NR2C2	176	-28.46	176	-28.46	20	6265	0.484432	1.70664e-17	152	-22.47	152	-22.47	20
hsa-miR-3125	PAN2	156	-21.62	156	-21.62	20	1386	0.548686	3.91653e-23	152	-22.47	152	-22.47	20
hsa-miR-3125	ZNF780B	153	-20.27	153	-20.27	20	6097	0.435359	6.8916e-14	152	-22.47	152	-22.47	20
hsa-miR-3126-5p	CCDC154	153	-25.7	153	-25.7	22	408	0.420174	6.87848e-13	180	-30.44	180	-30.44	22
hsa-miR-3126-5p	COL27A1	163	-30.59	163	-30.59	22	3873	0.518954	2.16374e-20	180	-30.44	180	-30.44	22
hsa-miR-3126-5p	MAPK8IP3	164	-26.26	164	-26.26	22	1492	0.520918	1.45996e-20	180	-30.44	180	-30.44	22
hsa-miR-3126-5p	OSBPL7	175	-30.47	175	-30.47	22	1560	0.487356	1.00388e-17	180	-30.44	180	-30.44	22
hsa-miR-3126-5p	SRRM5	154	-24.9	154	-24.9	22	228	0.423887	3.93929e-13	180	-30.44	180	-30.44	22
hsa-miR-3126-5p	TSC1	152	-24.89	152	-24.89	22	4885	0.472064	1.56342e-16	180	-30.44	180	-30.44	22
hsa-miR-3126-5p	ZNF589	160	-20.69	160	-20.69	22	3371	0.516722	3.36958e-20	180	-30.44	180	-30.44	22
hsa-miR-3127-5p	ANKS3	150	-28.61	150	-28.61	23	398	0.472168	1.54536e-16	160	-22	160	-22	23
hsa-miR-3127-5p	B3GAT2	157	-24.9	157	-24.9	23	4450	0.446192	1.23329e-14	160	-22	160	-22	23
hsa-miR-3127-5p	CDK5RAP3	154	-21.98	154	-21.98	23	1456	0.491658	4.4474e-18	160	-22	160	-22	23
hsa-miR-3127-5p	FAM193B	155	-21.11	155	-21.11	23	391	0.53031	2.07432e-21	160	-22	160	-22	23
hsa-miR-3127-5p	MYH7B	162	-25.56	162	-25.56	23	248	0.477939	5.51862e-17	160	-22	160	-22	23
hsa-miR-3127-5p	MYO15B	302	-47.19	151	-23.88	23	1730	0.475013	9.2676e-17	160	-22	160	-22	23
hsa-miR-3127-5p	MZF1	157	-25.31	157	-25.31	23	1228	0.525923	5.1646e-21	160	-22	160	-22	23
hsa-miR-3127-5p	NFAT5	155	-24.34	155	-24.34	23	1131	0.431667	1.21846e-13	160	-22	160	-22	23
hsa-miR-3127-5p	OSBPL7	151	-29.04	151	-29.04	23	1560	0.487356	1.00388e-17	160	-22	160	-22	23
hsa-miR-3127-5p	ZNF445	156	-21.33	156	-21.33	23	14855	0.413851	1.74008e-12	160	-22	160	-22	23
hsa-miR-3127-5p	ZNF589	152	-25.74	152	-25.74	23	3371	0.516722	3.36958e-20	160	-22	160	-22	23
hsa-miR-3127-5p	ZNF780B	152	-24.62	152	-24.62	23	6097	0.435359	6.8916e-14	160	-22	160	-22	23
hsa-miR-3127-3p	ADAT2	154	-25.83	154	-25.83	22	5631	0.450285	6.41509e-15	150	-25.66	150	-25.66	22
hsa-miR-3127-3p	COL27A1	312	-51.3	161	-27.53	22	3873	0.518954	2.16374e-20	150	-25.66	150	-25.66	22
hsa-miR-3127-3p	HSF4	156	-25.13	156	-25.13	22	160	0.463699	6.79537e-16	150	-25.66	150	-25.66	22
hsa-miR-3127-3p	KCTD7	151	-20.22	151	-20.22	22	3017	0.499173	1.08723e-18	150	-25.66	150	-25.66	22
hsa-miR-3127-3p	LPIN3	156	-23.14	156	-23.14	22	1534	0.496014	1.93887e-18	150	-25.66	150	-25.66	22
hsa-miR-3127-3p	MAPK8IP3	165	-32.71	165	-32.71	22	1492	0.520918	1.45996e-20	150	-25.66	150	-25.66	22
hsa-miR-3127-3p	MTX3	154	-27.02	154	-27.02	22	5654	0.440814	2.93674e-14	150	-25.66	150	-25.66	22
hsa-miR-3127-3p	SPIN3	154	-24.49	154	-24.49	22	1116	0.426242	2.79888e-13	150	-25.66	150	-25.66	22
hsa-miR-3127-3p	SRGAP3	162	-30.22	162	-30.22	22	2568	0.400667	1.0924e-11	150	-25.66	150	-25.66	22
hsa-miR-3127-3p	TEP1	169	-32.26	169	-32.26	22	3347	0.464827	5.57134e-16	150	-25.66	150	-25.66	22
hsa-miR-3127-3p	UBQLNL	150	-20.69	150	-20.69	22	621	0.408176	3.83592e-12	150	-25.66	150	-25.66	22
hsa-miR-3129-5p	B3GAT2	152	-21.02	152	-21.02	22	4450	0.446192	1.23329e-14	159	-24.51	159	-24.51	22
hsa-miR-3129-5p	FAM186A	154	-22.34	154	-22.34	22	1015	0.409859	3.04817e-12	159	-24.51	159	-24.51	22
hsa-miR-3129-5p	KCTD7	155	-21.93	155	-21.93	22	3017	0.499173	1.08723e-18	159	-24.51	159	-24.51	22
hsa-miR-3132	ADAT2	153	-27.18	153	-27.18	24	5631	0.450285	6.41509e-15	158	-20.16	158	-20.16	24
hsa-miR-3132	KIAA2026	150	-21.1	150	-21.1	24	3951	0.412176	2.20047e-12	158	-20.16	158	-20.16	24
hsa-miR-3132	MAPK8IP3	157	-28.1	157	-28.1	24	1492	0.520918	1.45996e-20	158	-20.16	158	-20.16	24
hsa-miR-3132	MDM4	153	-28.8	153	-28.8	24	8437	0.532045	1.47563e-21	158	-20.16	158	-20.16	24
hsa-miR-3132	NFKBID	165	-26.23	165	-26.23	24	318	0.445735	1.32215e-14	158	-20.16	158	-20.16	24
hsa-miR-3132	NICN1	310	-52.34	159	-29.5	24	1230	0.442913	2.0867e-14	158	-20.16	158	-20.16	24
hsa-miR-3132	PABPC1L	160	-23.15	160	-23.15	24	897	0.516205	3.6919e-20	158	-20.16	158	-20.16	24
hsa-miR-3135a	KCNAB3	155	-25.68	155	-25.68	22	2277	0.482706	2.33368e-17	312	-56.15	162	-31.97	22
hsa-miR-3135a	KCTD7	323	-60.95	169	-32.77	22	3017	0.499173	1.08723e-18	312	-56.15	162	-31.97	22
hsa-miR-3135a	KDM6A	158	-27.27	158	-27.27	22	2201	0.45918	1.45858e-15	312	-56.15	162	-31.97	22
hsa-miR-3135a	MAPK8IP3	153	-26.9	153	-26.9	22	1492	0.520918	1.45996e-20	312	-56.15	162	-31.97	22
hsa-miR-3135a	MDM4	301	-62.97	151	-31.75	22	8437	0.532045	1.47563e-21	312	-56.15	162	-31.97	22
hsa-miR-3135a	PAN2	150	-31.67	150	-31.67	22	1386	0.548686	3.91653e-23	312	-56.15	162	-31.97	22
hsa-miR-3135a	ZNF445	162	-33.81	162	-33.81	22	14855	0.413851	1.74008e-12	312	-56.15	162	-31.97	22
hsa-miR-3135a	ZNF780B	162	-35.62	162	-35.62	22	6097	0.435359	6.8916e-14	312	-56.15	162	-31.97	22
hsa-miR-3135a	ZXDC	164	-34.52	164	-34.52	22	1380	0.416157	1.23789e-12	312	-56.15	162	-31.97	22
hsa-miR-466	ADAT2	320	-69.38	160	-34.89	23	5631	0.450285	6.41509e-15	162	-26.97	162	-26.97	23
hsa-miR-466	ING5	179	-26.14	179	-26.14	23	1683	0.403928	6.98269e-12	162	-26.97	162	-26.97	23
hsa-miR-466	MTX3	152	-29.22	152	-29.22	23	5654	0.440814	2.93674e-14	162	-26.97	162	-26.97	23
hsa-miR-466	MYSM1	316	-67.48	160	-34.49	23	5246	0.483657	1.97598e-17	162	-26.97	162	-26.97	23
hsa-miR-466	NKTR	160	-34.75	160	-34.75	23	2758	0.662432	7.71738e-36	162	-26.97	162	-26.97	23
hsa-miR-466	NR2C2	172	-21.67	172	-21.67	23	6265	0.484432	1.70664e-17	162	-26.97	162	-26.97	23
hsa-miR-3136-5p	ADAT2	157	-23.09	157	-23.09	23	5631	0.450285	6.41509e-15	168	-21.3	168	-21.3	23
hsa-miR-3136-5p	KIAA2026	152	-24.03	152	-24.03	23	3951	0.412176	2.20047e-12	168	-21.3	168	-21.3	23
hsa-miR-3136-5p	NR2C2	151	-22.48	151	-22.48	23	6265	0.484432	1.70664e-17	168	-21.3	168	-21.3	23
hsa-miR-3136-5p	PARP6	180	-26.12	180	-26.12	23	733	0.406984	4.53169e-12	168	-21.3	168	-21.3	23
hsa-miR-544b	CCDC154	167	-22.36	167	-22.36	22	408	0.420174	6.87848e-13	150	-24.74	150	-24.74	22
hsa-miR-544b	ING5	151	-21.21	151	-21.21	22	1683	0.403928	6.98269e-12	150	-24.74	150	-24.74	22
hsa-miR-544b	KDM6A	158	-22.85	158	-22.85	22	2201	0.45918	1.45858e-15	150	-24.74	150	-24.74	22
hsa-miR-544b	LRRC37A	155	-23.12	155	-23.12	22	68	0.48754	9.72852e-18	150	-24.74	150	-24.74	22
hsa-miR-544b	MAPK8IP3	473	-66.34	164	-24.09	22	1492	0.520918	1.45996e-20	150	-24.74	150	-24.74	22
hsa-miR-544b	MYO15B	153	-22.11	153	-22.11	22	1730	0.475013	9.2676e-17	150	-24.74	150	-24.74	22
hsa-miR-544b	SPIN3	167	-27.43	167	-27.43	22	1116	0.426242	2.79888e-13	150	-24.74	150	-24.74	22
hsa-miR-3137	B3GAT2	154	-22.77	154	-22.77	24	4450	0.446192	1.23329e-14	606	-100.37	153	-29.61	24
hsa-miR-3137	CENPT	152	-27.92	152	-27.92	24	1478	0.42316	4.36234e-13	606	-100.37	153	-29.61	24
hsa-miR-3137	DNAJC27	165	-26.94	165	-26.94	24	4107	0.437301	5.09643e-14	606	-100.37	153	-29.61	24
hsa-miR-3137	INO80D	155	-25.73	155	-25.73	24	10647	0.425763	3.0086e-13	606	-100.37	153	-29.61	24
hsa-miR-3137	KIAA2026	157	-28.12	157	-28.12	24	3951	0.412176	2.20047e-12	606	-100.37	153	-29.61	24
hsa-miR-3137	MYSM1	152	-23.71	152	-23.71	24	5246	0.483657	1.97598e-17	606	-100.37	153	-29.61	24
hsa-miR-3137	ZNF445	150	-28.22	150	-28.22	24	14855	0.413851	1.74008e-12	606	-100.37	153	-29.61	24
hsa-miR-3138	KCTD7	301	-51.83	151	-26.59	24	3017	0.499173	1.08723e-18	774	-121.42	162	-31.46	24
hsa-miR-3138	NR2C2	155	-24.37	155	-24.37	24	6265	0.484432	1.70664e-17	774	-121.42	162	-31.46	24
hsa-miR-3138	OSBPL7	178	-31.83	178	-31.83	24	1560	0.487356	1.00388e-17	774	-121.42	162	-31.46	24
hsa-miR-3138	PABPC1L	161	-27	161	-27	24	897	0.516205	3.6919e-20	774	-121.42	162	-31.46	24
hsa-miR-3138	PCGF3	160	-20.44	160	-20.44	24	713	0.505827	2.90495e-19	774	-121.42	162	-31.46	24
hsa-miR-3138	SMG1	154	-20.63	154	-20.63	24	504	0.471842	1.62336e-16	774	-121.42	162	-31.46	24
hsa-miR-3138	TEP1	321	-56.36	164	-35.77	24	3347	0.464827	5.57134e-16	774	-121.42	162	-31.46	24
hsa-miR-3138	TSC1	154	-23.58	154	-23.58	24	4885	0.472064	1.56342e-16	774	-121.42	162	-31.46	24
hsa-miR-3138	ZBTB40	479	-83.89	164	-30.49	24	4761	0.519874	1.80877e-20	774	-121.42	162	-31.46	24
hsa-miR-3138	ZNF445	160	-25.6	160	-25.6	24	14855	0.413851	1.74008e-12	774	-121.42	162	-31.46	24
hsa-miR-3139	NBPF9	156	-21.76	156	-21.76	23	1518	0.485133	1.50228e-17	157	-20.25	157	-20.25	23
hsa-miR-3139	NICN1	152	-20.15	152	-20.15	23	1230	0.442913	2.0867e-14	157	-20.25	157	-20.25	23
hsa-miR-3139	NR2C2	154	-26.48	154	-26.48	23	6265	0.484432	1.70664e-17	157	-20.25	157	-20.25	23
hsa-miR-3139	SH2B1	153	-22.44	153	-22.44	23	392	0.49094	5.08134e-18	157	-20.25	157	-20.25	23
hsa-miR-3147	MAPK8IP3	152	-29.06	152	-29.06	24	1492	0.520918	1.45996e-20	162	-21.86	162	-21.86	24
hsa-miR-3147	MYO15B	151	-32.02	151	-32.02	24	1730	0.475013	9.2676e-17	162	-21.86	162	-21.86	24
hsa-miR-3147	SLTM	162	-25.2	162	-25.2	24	818	0.464209	6.21441e-16	162	-21.86	162	-21.86	24
hsa-miR-3147	TSC1	155	-28.11	155	-28.11	24	4885	0.472064	1.56342e-16	162	-21.86	162	-21.86	24
hsa-miR-3147	ZNF445	162	-28.79	162	-28.79	24	14855	0.413851	1.74008e-12	162	-21.86	162	-21.86	24
hsa-miR-3147	ZNF780B	158	-30.25	158	-30.25	24	6097	0.435359	6.8916e-14	162	-21.86	162	-21.86	24
hsa-miR-3148	TEP1	152	-23.62	152	-23.62	22	3347	0.464827	5.57134e-16	167	-24.96	167	-24.96	22
hsa-miR-3150a-3p	CENPT	152	-22	152	-22	22	1478	0.42316	4.36234e-13	306	-44.43	156	-23.81	22
hsa-miR-3150a-3p	LPIN3	155	-33.58	155	-33.58	22	1534	0.496014	1.93887e-18	306	-44.43	156	-23.81	22
hsa-miR-3150a-3p	MAPK8IP3	151	-20.64	151	-20.64	22	1492	0.520918	1.45996e-20	306	-44.43	156	-23.81	22
hsa-miR-3150a-3p	OSBPL7	155	-27.43	155	-27.43	22	1560	0.487356	1.00388e-17	306	-44.43	156	-23.81	22
hsa-miR-3150a-3p	SH2B1	151	-28.89	151	-28.89	22	392	0.49094	5.08134e-18	306	-44.43	156	-23.81	22
hsa-miR-3150a-3p	ZNF445	305	-42.41	153	-21.7	22	14855	0.413851	1.74008e-12	306	-44.43	156	-23.81	22
hsa-miR-3151-5p	FAM193B	153	-27.78	153	-27.78	21	391	0.53031	2.07432e-21	455	-76.65	153	-28.17	21
hsa-miR-3151-5p	NICN1	155	-21.85	155	-21.85	21	1230	0.442913	2.0867e-14	455	-76.65	153	-28.17	21
hsa-miR-3151-5p	ZNF445	167	-29.27	167	-29.27	21	14855	0.413851	1.74008e-12	455	-76.65	153	-28.17	21
hsa-miR-3151-5p	ZNF785	154	-29.3	154	-29.3	21	356	0.446398	1.19746e-14	455	-76.65	153	-28.17	21
hsa-miR-3153	ACIN1	157	-21.22	157	-21.22	23	581	0.515342	4.38909e-20	309	-41.81	157	-21.36	23
hsa-miR-3153	ADAT2	156	-22.2	156	-22.2	23	5631	0.450285	6.41509e-15	309	-41.81	157	-21.36	23
hsa-miR-3153	DNAJC27	150	-25.11	150	-25.11	23	4107	0.437301	5.09643e-14	309	-41.81	157	-21.36	23
hsa-miR-3153	ING5	157	-22.83	157	-22.83	23	1683	0.403928	6.98269e-12	309	-41.81	157	-21.36	23
hsa-miR-3153	NFKBID	163	-27.78	163	-27.78	23	318	0.445735	1.32215e-14	309	-41.81	157	-21.36	23
hsa-miR-3153	PARP6	151	-20.2	151	-20.2	23	733	0.406984	4.53169e-12	309	-41.81	157	-21.36	23
hsa-miR-3153	SRGAP3	154	-26.83	154	-26.83	23	2568	0.400667	1.0924e-11	309	-41.81	157	-21.36	23
hsa-miR-3153	TEP1	159	-26.65	159	-26.65	23	3347	0.464827	5.57134e-16	309	-41.81	157	-21.36	23
hsa-miR-3153	TSC1	470	-69.37	160	-27.03	23	4885	0.472064	1.56342e-16	309	-41.81	157	-21.36	23
hsa-miR-3153	ZNF182	153	-25.06	153	-25.06	23	1315	0.514775	4.86141e-20	309	-41.81	157	-21.36	23
hsa-miR-3153	ZNF445	315	-49.66	163	-27.5	23	14855	0.413851	1.74008e-12	309	-41.81	157	-21.36	23
hsa-miR-3153	ZXDC	151	-22.32	151	-22.32	23	1380	0.416157	1.23789e-12	309	-41.81	157	-21.36	23
hsa-miR-3074-5p	COL27A1	163	-21.94	163	-21.94	21	3873	0.518954	2.16374e-20	150	-21.81	150	-21.81	21
hsa-miR-3074-5p	GRIPAP1	310	-44.24	157	-22.56	21	287	0.424935	3.38682e-13	150	-21.81	150	-21.81	21
hsa-miR-3074-5p	KCNAB3	155	-20.05	155	-20.05	21	2277	0.482706	2.33368e-17	150	-21.81	150	-21.81	21
hsa-miR-3074-5p	LUC7L	154	-23.7	154	-23.7	21	1241	0.480953	3.18989e-17	150	-21.81	150	-21.81	21
hsa-miR-3074-5p	MYO15B	150	-20.84	150	-20.84	21	1730	0.475013	9.2676e-17	150	-21.81	150	-21.81	21
hsa-miR-3074-5p	NKTR	157	-20.7	157	-20.7	21	2758	0.662432	7.71738e-36	150	-21.81	150	-21.81	21
hsa-miR-3074-5p	RGPD6	158	-24.05	158	-24.05	21	1882	0.40411	6.82038e-12	150	-21.81	150	-21.81	21
hsa-miR-3074-5p	SPDYE1	160	-24.81	160	-24.81	21	1501	0.533001	1.20844e-21	150	-21.81	150	-21.81	21
hsa-miR-3074-5p	SPDYE5	160	-24.81	160	-24.81	21	1517	0.530159	2.12793e-21	150	-21.81	150	-21.81	21
hsa-miR-3074-5p	ZNF445	312	-43.44	159	-21.82	21	14855	0.413851	1.74008e-12	150	-21.81	150	-21.81	21
hsa-miR-3074-5p	ZNF589	162	-23.94	162	-23.94	21	3371	0.516722	3.36958e-20	150	-21.81	150	-21.81	21
hsa-miR-3154	DNAJC27	151	-29.68	151	-29.68	22	4107	0.437301	5.09643e-14	1576	-262.98	168	-35.44	22
hsa-miR-3154	EPM2AIP1	154	-24.88	154	-24.88	22	416	0.408076	3.88668e-12	1576	-262.98	168	-35.44	22
hsa-miR-3154	INO80D	464	-71.81	157	-26.51	22	10647	0.425763	3.0086e-13	1576	-262.98	168	-35.44	22
hsa-miR-3154	KCTD7	157	-24.31	157	-24.31	22	3017	0.499173	1.08723e-18	1576	-262.98	168	-35.44	22
hsa-miR-3154	MDM4	150	-25.04	150	-25.04	22	8437	0.532045	1.47563e-21	1576	-262.98	168	-35.44	22
hsa-miR-3154	MYSM1	153	-23.01	153	-23.01	22	5246	0.483657	1.97598e-17	1576	-262.98	168	-35.44	22
hsa-miR-3154	NICN1	305	-53.28	155	-27.1	22	1230	0.442913	2.0867e-14	1576	-262.98	168	-35.44	22
hsa-miR-3154	OSBPL7	322	-59.26	170	-36.63	22	1560	0.487356	1.00388e-17	1576	-262.98	168	-35.44	22
hsa-miR-3154	ZNF449	172	-27.46	172	-27.46	22	1416	0.504875	3.50306e-19	1576	-262.98	168	-35.44	22
hsa-miR-3154	ZNF589	156	-20.33	156	-20.33	22	3371	0.516722	3.36958e-20	1576	-262.98	168	-35.44	22
hsa-miR-3155a	ADAT2	155	-20.01	155	-20.01	21	5631	0.450285	6.41509e-15	155	-20.24	155	-20.24	21
hsa-miR-3155a	CENPT	165	-23.36	165	-23.36	21	1478	0.42316	4.36234e-13	155	-20.24	155	-20.24	21
hsa-miR-3155a	COL27A1	164	-33.23	164	-33.23	21	3873	0.518954	2.16374e-20	155	-20.24	155	-20.24	21
hsa-miR-3155a	EZH1	151	-21.98	151	-21.98	21	203	0.489022	7.29453e-18	155	-20.24	155	-20.24	21
hsa-miR-3155a	LENG8	159	-25.55	159	-25.55	21	1088	0.617121	1.49272e-30	155	-20.24	155	-20.24	21
hsa-miR-3155a	MDM4	161	-25.74	161	-25.74	21	8437	0.532045	1.47563e-21	155	-20.24	155	-20.24	21
hsa-miR-3155a	MYO15B	324	-47.58	165	-24.38	21	1730	0.475013	9.2676e-17	155	-20.24	155	-20.24	21
hsa-miR-3155a	ZNF780B	150	-22.74	150	-22.74	21	6097	0.435359	6.8916e-14	155	-20.24	155	-20.24	21
hsa-miR-3155a	ZXDC	152	-25.73	152	-25.73	21	1380	0.416157	1.23789e-12	155	-20.24	155	-20.24	21
hsa-miR-3156-3p	SRGAP3	155	-25.93	155	-25.93	21	2568	0.400667	1.0924e-11	153	-25.06	153	-25.06	21
hsa-miR-3156-3p	ZNF445	150	-25.65	150	-25.65	21	14855	0.413851	1.74008e-12	153	-25.06	153	-25.06	21
hsa-miR-3157-5p	ADAT2	159	-22.64	159	-22.64	22	5631	0.450285	6.41509e-15	162	-22.29	162	-22.29	22
hsa-miR-3157-5p	BTAF1	163	-20.16	163	-20.16	22	1388	0.523674	8.25535e-21	162	-22.29	162	-22.29	22
hsa-miR-3157-5p	CDK5RAP3	152	-22.51	152	-22.51	22	1456	0.491658	4.4474e-18	162	-22.29	162	-22.29	22
hsa-miR-3157-5p	MYH7B	160	-25.69	160	-25.69	22	248	0.477939	5.51862e-17	162	-22.29	162	-22.29	22
hsa-miR-3157-5p	NICN1	151	-24.51	151	-24.51	22	1230	0.442913	2.0867e-14	162	-22.29	162	-22.29	22
hsa-miR-3157-5p	NR2C2	155	-27.5	155	-27.5	22	6265	0.484432	1.70664e-17	162	-22.29	162	-22.29	22
hsa-miR-3157-5p	UBQLNL	159	-25.89	159	-25.89	22	621	0.408176	3.83592e-12	162	-22.29	162	-22.29	22
hsa-miR-3157-5p	ZBTB40	154	-22.84	154	-22.84	22	4761	0.519874	1.80877e-20	162	-22.29	162	-22.29	22
hsa-miR-3157-5p	ZNF445	472	-85.33	167	-30.23	22	14855	0.413851	1.74008e-12	162	-22.29	162	-22.29	22
hsa-miR-3157-5p	ZNF780B	156	-23.03	156	-23.03	22	6097	0.435359	6.8916e-14	162	-22.29	162	-22.29	22
hsa-miR-3157-5p	ZSCAN29	154	-25.53	154	-25.53	22	731	0.408806	3.51395e-12	162	-22.29	162	-22.29	22
hsa-miR-3159	MDM4	312	-51.54	156	-25.78	22	8437	0.532045	1.47563e-21	160	-26.23	160	-26.23	22
hsa-miR-3159	PAN2	168	-26.02	168	-26.02	22	1386	0.548686	3.91653e-23	160	-26.23	160	-26.23	22
hsa-miR-3159	TAS2R4	160	-25.67	160	-25.67	22	1431	0.454004	3.59091e-15	160	-26.23	160	-26.23	22
hsa-miR-3159	ZNF445	632	-94.97	160	-26.23	22	14855	0.413851	1.74008e-12	160	-26.23	160	-26.23	22
hsa-miR-3159	ZNF546	320	-52.46	160	-26.23	22	764	0.47598	7.74926e-17	160	-26.23	160	-26.23	22
hsa-miR-3159	ZNF780B	156	-25.76	156	-25.76	22	6097	0.435359	6.8916e-14	160	-26.23	160	-26.23	22
hsa-miR-3160-5p	GRIPAP1	150	-22.24	150	-22.24	22	287	0.424935	3.38682e-13	312	-43.26	162	-22.63	22
hsa-miR-3160-5p	INO80D	162	-22.44	162	-22.44	22	10647	0.425763	3.0086e-13	312	-43.26	162	-22.63	22
hsa-miR-3160-5p	KIAA2026	159	-21.17	159	-21.17	22	3951	0.412176	2.20047e-12	312	-43.26	162	-22.63	22
hsa-miR-3160-5p	ZNF445	159	-20.18	159	-20.18	22	14855	0.413851	1.74008e-12	312	-43.26	162	-22.63	22
hsa-miR-3160-3p	B3GAT2	166	-22.39	166	-22.39	22	4450	0.446192	1.23329e-14	159	-22.91	159	-22.91	22
hsa-miR-3160-3p	ING5	151	-20.71	151	-20.71	22	1683	0.403928	6.98269e-12	159	-22.91	159	-22.91	22
hsa-miR-3160-3p	KIAA2026	160	-20.5	160	-20.5	22	3951	0.412176	2.20047e-12	159	-22.91	159	-22.91	22
hsa-miR-3160-3p	OSBPL7	159	-21.65	159	-21.65	22	1560	0.487356	1.00388e-17	159	-22.91	159	-22.91	22
hsa-miR-3160-3p	ZNF445	167	-34.05	167	-34.05	22	14855	0.413851	1.74008e-12	159	-22.91	159	-22.91	22
hsa-miR-3162-5p	MDM4	153	-25.73	153	-25.73	23	8437	0.532045	1.47563e-21	616	-99.28	160	-28.06	23
hsa-miR-3162-5p	NR2C2	154	-24.12	154	-24.12	23	6265	0.484432	1.70664e-17	616	-99.28	160	-28.06	23
hsa-miR-3162-5p	OSBPL7	151	-26.59	151	-26.59	23	1560	0.487356	1.00388e-17	616	-99.28	160	-28.06	23
hsa-miR-3162-5p	TSC1	150	-27.44	150	-27.44	23	4885	0.472064	1.56342e-16	616	-99.28	160	-28.06	23
hsa-miR-3162-5p	ZNF445	760	-142.59	154	-35.25	23	14855	0.413851	1.74008e-12	616	-99.28	160	-28.06	23
hsa-miR-3162-5p	ZNF449	156	-24.62	156	-24.62	23	1416	0.504875	3.50306e-19	616	-99.28	160	-28.06	23
hsa-miR-3164	MTX3	151	-22.05	151	-22.05	22	5654	0.440814	2.93674e-14	162	-22.17	162	-22.17	22
hsa-miR-1260b	ING5	155	-24.51	155	-24.51	19	1683	0.403928	6.98269e-12	161	-23.31	161	-23.31	19
hsa-miR-1260b	INO80D	150	-21.01	150	-21.01	19	10647	0.425763	3.0086e-13	161	-23.31	161	-23.31	19
hsa-miR-1260b	MDM4	161	-23.35	161	-23.35	19	8437	0.532045	1.47563e-21	161	-23.31	161	-23.31	19
hsa-miR-1260b	TAS2R4	157	-23.33	157	-23.33	19	1431	0.454004	3.59091e-15	161	-23.31	161	-23.31	19
hsa-miR-1260b	ZBTB40	150	-21.29	150	-21.29	19	4761	0.519874	1.80877e-20	161	-23.31	161	-23.31	19
hsa-miR-1260b	ZNF445	161	-23.52	161	-23.52	19	14855	0.413851	1.74008e-12	161	-23.31	161	-23.31	19
hsa-miR-1260b	ZXDC	153	-21.34	153	-21.34	19	1380	0.416157	1.23789e-12	161	-23.31	161	-23.31	19
hsa-miR-3167	NR2C2	150	-20.14	150	-20.14	22	6265	0.484432	1.70664e-17	152	-20.46	152	-20.46	22
hsa-miR-3167	SRGAP3	151	-22.72	151	-22.72	22	2568	0.400667	1.0924e-11	152	-20.46	152	-20.46	22
hsa-miR-3169	ACIN1	151	-21.16	151	-21.16	22	581	0.515342	4.38909e-20	155	-20.87	155	-20.87	22
hsa-miR-3169	CACNA1F	156	-21.8	156	-21.8	22	311	0.432404	1.0851e-13	155	-20.87	155	-20.87	22
hsa-miR-3169	DNAJC27	160	-22.52	160	-22.52	22	4107	0.437301	5.09643e-14	155	-20.87	155	-20.87	22
hsa-miR-3169	INO80D	305	-41.85	153	-21.77	22	10647	0.425763	3.0086e-13	155	-20.87	155	-20.87	22
hsa-miR-3169	MAPK8IP3	151	-21.55	151	-21.55	22	1492	0.520918	1.45996e-20	155	-20.87	155	-20.87	22
hsa-miR-3169	MDM4	163	-27.02	163	-27.02	22	8437	0.532045	1.47563e-21	155	-20.87	155	-20.87	22
hsa-miR-3169	MYSM1	158	-20.84	158	-20.84	22	5246	0.483657	1.97598e-17	155	-20.87	155	-20.87	22
hsa-miR-3169	SPIN3	154	-21.53	154	-21.53	22	1116	0.426242	2.79888e-13	155	-20.87	155	-20.87	22
hsa-miR-3169	TAS2R4	155	-20.47	155	-20.47	22	1431	0.454004	3.59091e-15	155	-20.87	155	-20.87	22
hsa-miR-3169	TSC1	152	-21.7	152	-21.7	22	4885	0.472064	1.56342e-16	155	-20.87	155	-20.87	22
hsa-miR-3169	UBQLNL	160	-21.89	160	-21.89	22	621	0.408176	3.83592e-12	155	-20.87	155	-20.87	22
hsa-miR-3169	ZBTB40	158	-25.02	158	-25.02	22	4761	0.519874	1.80877e-20	155	-20.87	155	-20.87	22
hsa-miR-3169	ZNF445	159	-24.08	159	-24.08	22	14855	0.413851	1.74008e-12	155	-20.87	155	-20.87	22
hsa-miR-3170	CDK5RAP3	152	-22.74	152	-22.74	22	1456	0.491658	4.4474e-18	157	-20.01	157	-20.01	22
hsa-miR-3170	DNAJC27	170	-22.55	170	-22.55	22	4107	0.437301	5.09643e-14	157	-20.01	157	-20.01	22
hsa-miR-3170	KDM6A	154	-24.82	154	-24.82	22	2201	0.45918	1.45858e-15	157	-20.01	157	-20.01	22
hsa-miR-3170	NXF1	154	-21.82	154	-21.82	22	305	0.611996	6.04004e-30	157	-20.01	157	-20.01	22
hsa-miR-3170	TEP1	157	-32.94	157	-32.94	22	3347	0.464827	5.57134e-16	157	-20.01	157	-20.01	22
hsa-miR-3170	TRPV1	160	-22.3	160	-22.3	22	1371	0.427889	2.17715e-13	157	-20.01	157	-20.01	22
hsa-miR-3170	ZSCAN29	164	-30.22	164	-30.22	22	731	0.408806	3.51395e-12	157	-20.01	157	-20.01	22
hsa-miR-3173-5p	ANKS3	159	-22.02	159	-22.02	22	398	0.472168	1.54536e-16	156	-21.98	156	-21.98	22
hsa-miR-3173-5p	CDK5RAP3	151	-33.23	151	-33.23	22	1456	0.491658	4.4474e-18	156	-21.98	156	-21.98	22
hsa-miR-3173-5p	CENPT	156	-26.1	156	-26.1	22	1478	0.42316	4.36234e-13	156	-21.98	156	-21.98	22
hsa-miR-3173-5p	COL27A1	163	-27.67	163	-27.67	22	3873	0.518954	2.16374e-20	156	-21.98	156	-21.98	22
hsa-miR-3173-5p	DNAJC27	174	-27.66	174	-27.66	22	4107	0.437301	5.09643e-14	156	-21.98	156	-21.98	22
hsa-miR-3173-5p	KCTD7	156	-23.08	156	-23.08	22	3017	0.499173	1.08723e-18	156	-21.98	156	-21.98	22
hsa-miR-3173-5p	LPIN3	313	-47.51	162	-24.24	22	1534	0.496014	1.93887e-18	156	-21.98	156	-21.98	22
hsa-miR-3173-5p	NKTR	159	-21.9	159	-21.9	22	2758	0.662432	7.71738e-36	156	-21.98	156	-21.98	22
hsa-miR-3173-5p	PRPF39	150	-22.74	150	-22.74	22	3171	0.524558	6.89069e-21	156	-21.98	156	-21.98	22
hsa-miR-3173-5p	TEP1	163	-26.05	163	-26.05	22	3347	0.464827	5.57134e-16	156	-21.98	156	-21.98	22
hsa-miR-3173-5p	ZBTB40	161	-21.97	161	-21.97	22	4761	0.519874	1.80877e-20	156	-21.98	156	-21.98	22
hsa-miR-3173-3p	ADAT2	158	-24.9	158	-24.9	22	5631	0.450285	6.41509e-15	301	-42.61	151	-21.59	22
hsa-miR-3173-3p	CCNL1	151	-23.03	151	-23.03	22	1669	0.511916	8.74566e-20	301	-42.61	151	-21.59	22
hsa-miR-3173-3p	DNAJC27	150	-20.29	150	-20.29	22	4107	0.437301	5.09643e-14	301	-42.61	151	-21.59	22
hsa-miR-3173-3p	INO80D	151	-21.25	151	-21.25	22	10647	0.425763	3.0086e-13	301	-42.61	151	-21.59	22
hsa-miR-3173-3p	LENG8	157	-20.47	157	-20.47	22	1088	0.617121	1.49272e-30	301	-42.61	151	-21.59	22
hsa-miR-3173-3p	NKTR	155	-26.34	155	-26.34	22	2758	0.662432	7.71738e-36	301	-42.61	151	-21.59	22
hsa-miR-3173-3p	NR2C2	163	-26.69	163	-26.69	22	6265	0.484432	1.70664e-17	301	-42.61	151	-21.59	22
hsa-miR-3173-3p	NXF1	150	-22.58	150	-22.58	22	305	0.611996	6.04004e-30	301	-42.61	151	-21.59	22
hsa-miR-3173-3p	PRPF39	171	-28.76	171	-28.76	22	3171	0.524558	6.89069e-21	301	-42.61	151	-21.59	22
hsa-miR-3173-3p	RBM44	164	-23.73	164	-23.73	22	53	0.40975	3.09299e-12	301	-42.61	151	-21.59	22
hsa-miR-3173-3p	ZNF780B	152	-20.9	152	-20.9	22	6097	0.435359	6.8916e-14	301	-42.61	151	-21.59	22
hsa-miR-3174	INO80D	150	-21.59	150	-21.59	23	10647	0.425763	3.0086e-13	308	-44.41	157	-23.2	23
hsa-miR-3174	NR2C2	156	-22.06	156	-22.06	23	6265	0.484432	1.70664e-17	308	-44.41	157	-23.2	23
hsa-miR-3175	INO80D	154	-24.56	154	-24.56	22	10647	0.425763	3.0086e-13	153	-22.26	153	-22.26	22
hsa-miR-3175	KIAA2026	153	-26.25	153	-26.25	22	3951	0.412176	2.20047e-12	153	-22.26	153	-22.26	22
hsa-miR-3175	LPIN3	157	-26.15	157	-26.15	22	1534	0.496014	1.93887e-18	153	-22.26	153	-22.26	22
hsa-miR-3175	MAPK8IP3	157	-27.86	157	-27.86	22	1492	0.520918	1.45996e-20	153	-22.26	153	-22.26	22
hsa-miR-3175	MTX3	152	-24.81	152	-24.81	22	5654	0.440814	2.93674e-14	153	-22.26	153	-22.26	22
hsa-miR-3175	NFKBID	166	-23.93	166	-23.93	22	318	0.445735	1.32215e-14	153	-22.26	153	-22.26	22
hsa-miR-3175	ZNF782	152	-22.57	152	-22.57	22	932	0.435533	6.71313e-14	153	-22.26	153	-22.26	22
hsa-miR-3180-5p	ATG16L2	154	-31.74	154	-31.74	25	240	0.579729	2.7191e-26	153	-22.9	153	-22.9	25
hsa-miR-3180-5p	CCNL1	167	-28.8	167	-28.8	25	1669	0.511916	8.74566e-20	153	-22.9	153	-22.9	25
hsa-miR-3180-5p	KCNAB3	157	-26.89	157	-26.89	25	2277	0.482706	2.33368e-17	153	-22.9	153	-22.9	25
hsa-miR-3180-5p	KCTD7	152	-25.91	152	-25.91	25	3017	0.499173	1.08723e-18	153	-22.9	153	-22.9	25
hsa-miR-3180-5p	LPIN3	169	-26.9	169	-26.9	25	1534	0.496014	1.93887e-18	153	-22.9	153	-22.9	25
hsa-miR-3180-5p	NKTR	158	-24.09	158	-24.09	25	2758	0.662432	7.71738e-36	153	-22.9	153	-22.9	25
hsa-miR-3180-5p	OSBPL7	161	-21.24	161	-21.24	25	1560	0.487356	1.00388e-17	153	-22.9	153	-22.9	25
hsa-miR-3180-5p	ZNF445	151	-25.85	151	-25.85	25	14855	0.413851	1.74008e-12	153	-22.9	153	-22.9	25
hsa-miR-3183	LUC7L	162	-28.9	162	-28.9	22	1241	0.480953	3.18989e-17	151	-21.5	151	-21.5	22
hsa-miR-3183	MTX3	156	-25.59	156	-25.59	22	5654	0.440814	2.93674e-14	151	-21.5	151	-21.5	22
hsa-miR-3183	NR2C2	154	-23.37	154	-23.37	22	6265	0.484432	1.70664e-17	151	-21.5	151	-21.5	22
hsa-miR-3183	PTCH2	150	-21.08	150	-21.08	22	845	0.426531	2.68457e-13	151	-21.5	151	-21.5	22
hsa-miR-3183	SRGAP3	157	-22.04	157	-22.04	22	2568	0.400667	1.0924e-11	151	-21.5	151	-21.5	22
hsa-miR-3183	TEP1	155	-24.46	155	-24.46	22	3347	0.464827	5.57134e-16	151	-21.5	151	-21.5	22
hsa-miR-3183	TSC1	304	-48.26	154	-26.05	22	4885	0.472064	1.56342e-16	151	-21.5	151	-21.5	22
hsa-miR-3183	ZNF445	159	-34.76	159	-34.76	22	14855	0.413851	1.74008e-12	151	-21.5	151	-21.5	22
hsa-miR-3183	ZNF449	158	-26.67	158	-26.67	22	1416	0.504875	3.50306e-19	151	-21.5	151	-21.5	22
hsa-miR-3184-5p	CDK5RAP3	154	-30.05	154	-30.05	24	1456	0.491658	4.4474e-18	455	-62.49	155	-21.64	24
hsa-miR-3184-5p	CENPT	151	-32.85	151	-32.85	24	1478	0.42316	4.36234e-13	455	-62.49	155	-21.64	24
hsa-miR-3184-5p	COL27A1	159	-31.87	159	-31.87	24	3873	0.518954	2.16374e-20	455	-62.49	155	-21.64	24
hsa-miR-3184-5p	FAM193B	150	-26.24	150	-26.24	24	391	0.53031	2.07432e-21	455	-62.49	155	-21.64	24
hsa-miR-3184-5p	ING5	154	-21.83	154	-21.83	24	1683	0.403928	6.98269e-12	455	-62.49	155	-21.64	24
hsa-miR-3184-5p	INO80D	156	-24.09	156	-24.09	24	10647	0.425763	3.0086e-13	455	-62.49	155	-21.64	24
hsa-miR-3184-5p	LPIN3	154	-27.81	154	-27.81	24	1534	0.496014	1.93887e-18	455	-62.49	155	-21.64	24
hsa-miR-3184-5p	MAPK8IP3	158	-24.55	158	-24.55	24	1492	0.520918	1.45996e-20	455	-62.49	155	-21.64	24
hsa-miR-3184-5p	MTX3	157	-27.16	157	-27.16	24	5654	0.440814	2.93674e-14	455	-62.49	155	-21.64	24
hsa-miR-3184-5p	NKTR	167	-31.27	167	-31.27	24	2758	0.662432	7.71738e-36	455	-62.49	155	-21.64	24
hsa-miR-3184-5p	TAF1C	153	-23.48	153	-23.48	24	93	0.459442	1.40142e-15	455	-62.49	155	-21.64	24
hsa-miR-3184-5p	ZNF445	320	-54.57	164	-29.37	24	14855	0.413851	1.74008e-12	455	-62.49	155	-21.64	24
hsa-miR-3065-3p	CENPT	156	-28.85	156	-28.85	23	1478	0.42316	4.36234e-13	303	-43.46	152	-22.74	23
hsa-miR-3065-3p	COL27A1	156	-25.46	156	-25.46	23	3873	0.518954	2.16374e-20	303	-43.46	152	-22.74	23
hsa-miR-3065-3p	LUC7L	150	-20.46	150	-20.46	23	1241	0.480953	3.18989e-17	303	-43.46	152	-22.74	23
hsa-miR-3065-3p	MYO15B	165	-20.9	165	-20.9	23	1730	0.475013	9.2676e-17	303	-43.46	152	-22.74	23
hsa-miR-3065-3p	NFKBID	160	-23.57	160	-23.57	23	318	0.445735	1.32215e-14	303	-43.46	152	-22.74	23
hsa-miR-3065-3p	PAN2	157	-20.87	157	-20.87	23	1386	0.548686	3.91653e-23	303	-43.46	152	-22.74	23
hsa-miR-3065-3p	SFI1	155	-21.65	155	-21.65	23	133	0.495027	2.3188e-18	303	-43.46	152	-22.74	23
hsa-miR-3065-3p	TEP1	151	-23.87	151	-23.87	23	3347	0.464827	5.57134e-16	303	-43.46	152	-22.74	23
hsa-miR-3187-5p	ADAT2	333	-62.46	174	-33.42	23	5631	0.450285	6.41509e-15	470	-79.77	159	-29.61	23
hsa-miR-3187-5p	CENPT	154	-20.95	154	-20.95	23	1478	0.42316	4.36234e-13	470	-79.77	159	-29.61	23
hsa-miR-3187-5p	COL27A1	159	-26.55	159	-26.55	23	3873	0.518954	2.16374e-20	470	-79.77	159	-29.61	23
hsa-miR-3187-5p	FAM186A	159	-29.61	159	-29.61	23	1015	0.409859	3.04817e-12	470	-79.77	159	-29.61	23
hsa-miR-3187-5p	KCNAB3	150	-21.06	150	-21.06	23	2277	0.482706	2.33368e-17	470	-79.77	159	-29.61	23
hsa-miR-3187-5p	KCTD7	163	-29.27	163	-29.27	23	3017	0.499173	1.08723e-18	470	-79.77	159	-29.61	23
hsa-miR-3187-5p	KIAA2026	470	-72.82	162	-29.87	23	3951	0.412176	2.20047e-12	470	-79.77	159	-29.61	23
hsa-miR-3187-5p	MAPK8IP3	493	-92.38	172	-34.13	23	1492	0.520918	1.45996e-20	470	-79.77	159	-29.61	23
hsa-miR-3187-5p	MDM4	796	-144.46	162	-32.38	23	8437	0.532045	1.47563e-21	470	-79.77	159	-29.61	23
hsa-miR-3187-5p	MTX3	310	-54.78	158	-29.23	23	5654	0.440814	2.93674e-14	470	-79.77	159	-29.61	23
hsa-miR-3187-5p	OSBPL7	151	-24.91	151	-24.91	23	1560	0.487356	1.00388e-17	470	-79.77	159	-29.61	23
hsa-miR-3187-5p	PAN2	166	-30.28	166	-30.28	23	1386	0.548686	3.91653e-23	470	-79.77	159	-29.61	23
hsa-miR-3187-5p	SNRNP70	160	-22.38	160	-22.38	23	1028	0.477628	5.83129e-17	470	-79.77	159	-29.61	23
hsa-miR-3187-5p	TBC1D3	160	-21.91	160	-21.91	23	315	0.479493	4.15133e-17	470	-79.77	159	-29.61	23
hsa-miR-3187-5p	TRPV1	308	-54.81	158	-29.23	23	1371	0.427889	2.17715e-13	470	-79.77	159	-29.61	23
hsa-miR-3187-5p	ZBTB40	157	-30.89	157	-30.89	23	4761	0.519874	1.80877e-20	470	-79.77	159	-29.61	23
hsa-miR-3187-5p	ZNF445	787	-123.63	159	-30.95	23	14855	0.413851	1.74008e-12	470	-79.77	159	-29.61	23
hsa-miR-3187-5p	ZNF589	155	-20.54	155	-20.54	23	3371	0.516722	3.36958e-20	470	-79.77	159	-29.61	23
hsa-miR-3187-5p	ZNF780B	158	-22.97	158	-22.97	23	6097	0.435359	6.8916e-14	470	-79.77	159	-29.61	23
hsa-miR-3187-5p	ZNF785	323	-51.79	162	-27.93	23	356	0.446398	1.19746e-14	470	-79.77	159	-29.61	23
hsa-miR-3187-5p	ZXDC	166	-27.71	166	-27.71	23	1380	0.416157	1.23789e-12	470	-79.77	159	-29.61	23
hsa-miR-3188	MAPK8IP3	151	-28.55	151	-28.55	23	1492	0.520918	1.45996e-20	305	-42.88	154	-21.46	23
hsa-miR-3188	MDM4	152	-21.04	152	-21.04	23	8437	0.532045	1.47563e-21	305	-42.88	154	-21.46	23
hsa-miR-3188	TEP1	159	-22.16	159	-22.16	23	3347	0.464827	5.57134e-16	305	-42.88	154	-21.46	23
[truncated: 3,928 more rows]
