# Supplementary material for: Beyond sequence homology: Cellular biology limits the potential of XIST to act as a miRNA sponge
Source: PLoS One. 2019 Aug 16;14(8):e0221371. doi: 10.1371/journal.pone.0221371 (PMC6697314; doi:10.1371/journal.pone.0221371)
Supplement: S4 Table — (XLSX) [file pone.0221371.s011.xlsx]

## Sheet: T_Test_Results
S4 Table. Results from Students T-Test of DMX gene expression between male and female LUAD.
Gene	B-H p-value	Avg Female (RPKM)	Avg Male (RPKM)	Behaviour
KDM6A	1.791e-25	9.5177	9.00252	Down Male
LRRC37A	0.00131468	8.48028	8.27549	Down Male
ZMAT1	0.00141733	7.61123	7.21413	Down Male
CACNA1F	0.00240362	3.81105	3.40649	Down Male
ANKRD10	0.00496595	10.5433	10.3761	Down Male
KCTD7	0.00502909	8.46458	8.30739	Down Male
SFI1	0.00631465	8.5426	8.37076	Down Male
NFKBID	0.00695334	5.6758	5.41634	Down Male
SRGAP3	0.00770733	6.75494	6.48645	Down Male
ZNF780B	0.0111481	7.88095	7.73106	Down Male
PRICKLE4	0.0170102	6.83247	6.51111	Down Male
LCAT	0.0206304	6.25315	6.03253	Down Male
CXorf23	0.0271168	7.59029	7.47702	Down Male
CEMP1	0.0541384	7.19374	7.04554
EPM2AIP1	0.069177	9.47509	9.38855
MSH5	0.0713378	7.84031	8.01046
ZNF782	0.0750647	5.59985	5.49639
ZNF700	0.0863352	7.99317	7.89358
FAM193B	0.0880014	9.29581	9.15765
LRP5L	0.100303	6.73653	6.56411
LONRF2	0.105464	7.59026	7.30266
EZH1	0.118729	9.38109	9.29796
SLTM	0.13622	10.5739	10.6392
MAPK8IP3	0.145436	10.0751	9.9165
NXF1	0.150259	10.5953	10.528
ANKS3	0.153299	8.11173	7.99875
PCGF3	0.165714	10.2365	10.1644
ZNF546	0.183184	5.76735	5.67388
ATG16L2	0.187088	8.37179	8.22894
SH2B1	0.201698	9.91081	9.81996
PTCH2	0.204274	3.70002	3.55991
LTB4R2	0.207874	5.73627	5.6163
TEP1	0.210436	9.85721	9.77298
RBM25	0.231877	10.6909	10.7455
ING5	0.258674	8.55682	8.63179
LUC7L	0.272309	9.44733	9.36131
KIAA2026	0.291439	8.96904	8.90339
PARP15	0.328595	5.63974	5.48688
OCLM	0.362382	2.39026	2.4863
ZNF589	0.394435	7.99367	7.91893
ZXDC	0.415051	10.0347	9.99118
CWC25	0.447194	8.75022	8.71345
RGPD6	0.466543	9.16829	9.10575
ZFC3H1	0.476161	9.29471	9.34993
TRPV1	0.492297	7.16385	7.26768
ZNF785	0.513826	7.51468	7.45561
CREBZF	0.52651	10.3599	10.4134
B3GAT2	0.534727	2.99744	3.07434
BTAF1	0.560726	9.50167	9.55557
ZNF445	0.588722	8.93888	8.88928
COL27A1	0.661599	7.3819	7.26107
ADAMTS13	0.684873	5.5139	5.40952
SLC25A27	0.699064	5.71357	5.59833
TBC1D3B	0.714279	7.21999	7.13353
CDK5RAP3	0.764808	11.1291	11.0735
NFAT5	0.818506	10.3352	10.2907
DNAJC27	0.83565	6.90069	6.86181
ZSCAN29	0.855838	8.66184	8.69676
FAM186A	0.886983	2.59928	2.52817
TTN	0.916725	7.08798	7.0187
RBM44	0.950534	2.47429	2.53566
CCDC154	1.05224	3.17136	3.06815
SPIN3	1.07179	7.67491	7.63408
NKTR	1.10747	10.3271	10.2774
SPDYE6	1.18821	4.97811	4.92478
MYO15B	1.2142	8.93015	8.84821
SPDYE5	1.23797	3.34174	3.2902
ADAT2	1.26465	7.14138	7.18845
UBQLNL	1.29449	3.34578	3.28586
CCDC57	1.32272	8.96554	9.00728
INO80D	1.35713	8.84147	8.86791
MZF1	1.39605	8.04253	7.99826
LENG8	1.44397	11.3654	11.3127
SRRM5	1.50809	4.73996	4.78422
PRPF39	1.58137	8.83805	8.86607
MTX3	1.62829	8.7419	8.71448
NIPSNAP3B	1.67293	4.69241	4.65485
KCNAB3	1.72025	3.63838	3.5782
EWSR1	1.77532	11.9502	11.9679
LRRC39	1.86564	2.73821	2.79007
MYH7B	1.98152	3.29337	3.34942
MCM9	2.06123	5.57556	5.54974
ZNF182	2.13379	7.59328	7.57211
PAN2	2.21756	9.25432	9.28452
NICN1	2.29807	8.27979	8.25503
SGSM2	2.4309	10.1016	10.1319
GPR75	2.51659	4.13994	4.10768
CCNL1	2.69141	10.1076	10.0846
OR10AD1	2.79629	1.34633	1.37831
SPDYE1	2.94213	3.69241	3.66484
HSF4	3.07728	7.08435	7.13292
OSBPL7	3.21225	8.41655	8.38671
TAS2R4	3.41387	1.69369	1.7202
PHC1	3.70301	8.52391	8.50641
INTS3	3.92243	11.0072	11.0203
TSC1	4.10637	9.45234	9.46472
MDM4	4.40962	9.6559	9.66996
CLEC12B	4.62209	1.72568	1.70182
GNRHR	4.88179	1.69561	1.71263
CENPT	5.22421	8.81874	8.8322
GRIPAP1	5.53358	10.0637	10.0537
TAF1C	5.94695	9.52065	9.50908
CRIPAK	6.36336	7.82163	7.80483
PARP6	6.80261	9.50097	9.51088
NR2C2	7.2886	9.78452	9.79313
LPIN3	7.93889	8.66517	8.65305
PABPC1L	8.68906	8.46487	8.44582
AGAP4	9.6957	7.56513	7.57471
MYSM1	10.7975	6.68765	6.69566
AGAP6	12.0437	6.75621	6.74726
ZNF449	13.7918	7.2067	7.21104
ACIN1	15.8285	11.4866	11.4902
SMG1	18.7506	10.9819	10.9788
ZBTB40	22.9173	9.41317	9.41114
AGAP5	28.8727	5.24469	5.24691
NBPF9	38.6121	7.95839	7.96015
TBC1D3	58.173	8.13996	8.13862
SNRNP70	117.791	11.3925	11.3926
