# Supplementary material for: Beyond sequence homology: Cellular biology limits the potential of XIST to act as a miRNA sponge
Source: PLoS One. 2019 Aug 16;14(8):e0221371. doi: 10.1371/journal.pone.0221371 (PMC6697314; doi:10.1371/journal.pone.0221371)
Supplement: S5 Table — (XLSX) [file pone.0221371.s012.xlsx]

## Sheet: Sheet1
S5 Table. Exonic and intronic boundaries on XIST transcript
Segment	chr	XIST Position (start)	XIST Position (end)	Segment Length	Number of binding sites	Binding sites/nt
Exon1	chrX	1	11322	11321	701	0.0619203
Intron1	chrX	11323	15250	3927	120	0.0305577
Exon2	chrX	15251	15364	113	3	0.0265487
Intron2	chrX	15365	19379	4014	150	0.0373692
Exon3	chrX	19380	19516	136	6	0.0441176
Intron3	chrX	19517	21479	1962	115	0.0586137
Exon4	chrX	21480	21688	208	6	0.0288462
Intron4	chrX	21689	23522	1833	93	0.0507365
Exon5	chrX	23523	23686	163	15	0.0920245
Intron5	chrX	23687	24769	1082	29	0.0268022
Exon6	chrX	24770	32098	7328	272	0.0371179
