# Supplementary material for: Beyond sequence homology: Cellular biology limits the potential of XIST to act as a miRNA sponge
Source: PLoS One. 2019 Aug 16;14(8):e0221371. doi: 10.1371/journal.pone.0221371 (PMC6697314; doi:10.1371/journal.pone.0221371)
Supplement: S6 Table — (XLS) [file pone.0221371.s013.xls]

## Sheet: Sheet1
S6 Table. Sequences of custom TaqMan small RNA primers.
Name	Sequence
pre-miR-29b	CUGGUUUCAUAUGGUGGUUU
pre-miR-1254	GCCACUGUACUCCAGCCUAGGCAA
pre-miR-106a	AUCUACUGCAAUGUAAGCACUUC
pre-miR-29a	ACUGAUUUCUUUUGGUGUUCAG
